# Supplementary material for: Two forms of Opa1 cooperate to complete fusion of the mitochondrial inner-membrane
Source: eLife. 2020 Jan 10;9:e50973. doi: 10.7554/eLife.50973 (PMC7299343; doi:10.7554/eLife.50973)
Supplement: Figure 2—source data 1. [file elife-50973-fig2-data1.zip]

Archive with 8 entries (5 files):
- Figure 2/
- Figure 2/Figure 2E_2F_2G_step_bleaching-source data.xlsx
- __MACOSX/
- __MACOSX/Figure 2/
- __MACOSX/Figure 2/._Figure 2E_2F_2G_step_bleaching-source data.xlsx
- Figure 2/Figure 2C_2D_GTPase_Activity-source data.xlsx
- __MACOSX/Figure 2/._Figure 2C_2D_GTPase_Activity-source data.xlsx
- __MACOSX/._Figure 2
