# Supplementary material for: Two forms of Opa1 cooperate to complete fusion of the mitochondrial inner-membrane
Source: eLife. 2020 Jan 10;9:e50973. doi: 10.7554/eLife.50973 (PMC7299343; doi:10.7554/eLife.50973)
Supplement: Figure 2—figure supplement 1—source data 1. [file elife-50973-fig2-figsupp1-data1.zip]

Archive with 34 entries (31 files):
- Figure 2-fig sup 1-source data 1/
- Figure 2-fig sup 1-source data 1/Figure 2-fig sup 1-source data 1A raw.csv
- __MACOSX/
- __MACOSX/Figure 2-fig sup 1-source data 1/
- __MACOSX/Figure 2-fig sup 1-source data 1/._Figure 2-fig sup 1-source data 1A raw.csv
- Figure 2-fig sup 1-source data 1/Figure 2-fig sup 1-source data 1F speed.csv
- __MACOSX/Figure 2-fig sup 1-source data 1/._Figure 2-fig sup 1-source data 1F speed.csv
- Figure 2-fig sup 1-source data 1/Figure 2-fig sup 1-source data 1C sepcific activity.csv
- __MACOSX/Figure 2-fig sup 1-source data 1/._Figure 2-fig sup 1-source data 1C sepcific activity.csv
- Figure 2-fig sup 1-source data 1/Figure 2-fig sup 1-source data 1E specific activity.csv
- __MACOSX/Figure 2-fig sup 1-source data 1/._Figure 2-fig sup 1-source data 1E specific activity.csv
- Figure 2-fig sup 1-source data 1/Figure 2-fig sup 1-source data 1C raw.csv
- __MACOSX/Figure 2-fig sup 1-source data 1/._Figure 2-fig sup 1-source data 1C raw.csv
- Figure 2-fig sup 1-source data 1/Figure 2-fig sup 1-source data 1A speed.csv
- __MACOSX/Figure 2-fig sup 1-source data 1/._Figure 2-fig sup 1-source data 1A speed.csv
- Figure 2-fig sup 1-source data 1/Figure 2-fig sup 1-source data 1B raw part.csv
- __MACOSX/Figure 2-fig sup 1-source data 1/._Figure 2-fig sup 1-source data 1B raw part.csv
- Figure 2-fig sup 1-source data 1/Figure 2-fig sup 1-source data 1D specific activity.csv
- __MACOSX/Figure 2-fig sup 1-source data 1/._Figure 2-fig sup 1-source data 1D specific activity.csv
- Figure 2-fig sup 1-source data 1/Figure 2-fig sup 1-source data 1F.csv
- __MACOSX/Figure 2-fig sup 1-source data 1/._Figure 2-fig sup 1-source data 1F.csv
- Figure 2-fig sup 1-source data 1/Figure 2-fig sup 1-source data 1B speed.csv
- __MACOSX/Figure 2-fig sup 1-source data 1/._Figure 2-fig sup 1-source data 1B speed.csv
- Figure 2-fig sup 1-source data 1/Figure 2-fig sup 1-source data 1E raw.csv
- __MACOSX/Figure 2-fig sup 1-source data 1/._Figure 2-fig sup 1-source data 1E raw.csv
- Figure 2-fig sup 1-source data 1/Figure 2-fig sup 1-source data 1B specific activity.csv
- __MACOSX/Figure 2-fig sup 1-source data 1/._Figure 2-fig sup 1-source data 1B specific activity.csv
- Figure 2-fig sup 1-source data 1/Figure 2-fig sup 1-source data 1E speed.csv
- __MACOSX/Figure 2-fig sup 1-source data 1/._Figure 2-fig sup 1-source data 1E speed.csv
- Figure 2-fig sup 1-source data 1/Figure 2-fig sup 1-source data 1A specific activity (l-Opa1 wt).csv
- __MACOSX/Figure 2-fig sup 1-source data 1/._Figure 2-fig sup 1-source data 1A specific activity (l-Opa1 wt).csv
- Figure 2-fig sup 1-source data 1/Figure 2-fig sup 1-source data 1F sepcific activity.csv
- __MACOSX/Figure 2-fig sup 1-source data 1/._Figure 2-fig sup 1-source data 1F sepcific activity.csv
- __MACOSX/._Figure 2-fig sup 1-source data 1
