# Supplementary material for: Two forms of Opa1 cooperate to complete fusion of the mitochondrial inner-membrane
Source: eLife. 2020 Jan 10;9:e50973. doi: 10.7554/eLife.50973 (PMC7299343; doi:10.7554/eLife.50973)
Supplement: Figure 2—figure supplement 1—source data 1. [file elife-50973-fig2-figsupp1-data1.zip › Figure 2-fig sup 1-source data 1/Figure 2-fig sup 1-source data 1A raw.csv]

	5μM l-Opa1	5μM l-Opa1	5μM l-Opa1	5μM l-Opa1 + CL	5μM l-Opa1 + CL	5μM l-Opa1 + CL	2.5μM l-Opa1	2.5μM l-Opa1	2.5μM l-Opa1	2.5μM l-Opa1+CL	2.5μM l-Opa1+CL	2.5μM l-Opa1+CL	1μM l-Opa1	1μM l-Opa1	1μM l-Opa1	1μM l-Opa1+CL	1μM l-Opa1+CL	1μM l-Opa1+CL	0.8μM l-Opa1	0.8μM l-Opa1	0.8μM l-Opa1	0.8μM l-Opa1+CL	0.8μM l-Opa1+CL	0.8μM l-Opa1+CL	0.6μM l-Opa1	0.6μM l-Opa1	0.6μM l-Opa1	0.6μM l-Opa1 +CL	0.6μM l-Opa1 +CL	0.6μM l-Opa1 +CL	0.4μm l-OPA1	0.4μm l-OPA1	0.4μm l-OPA1	0.4μM l-OPA1+CL	0.4μM l-OPA1+CL	0.4μM l-OPA1+CL	0.2μM l-OPA1	0.2μM l-OPA1	0.2μM l-OPA1	0.2μM l-OPA1+CL	0.2μM l-OPA1+CL	0.2μM l-OPA1+CL
0	-0.236976744	0.052513406	3	3.21	0.5448654	3	-0.260232558	0.107209302	3	2.59483	0.041637209	3	-1.423023256	0.169624372	3	0.065335	0.634994832	3	-0.021183101	0.387110078	3	2.018837209	0.282637209	3	0		3	8.342582054	0	3	0.107209302	0.016746093	3	4.228139535	0.660435395	3	-1.495581395	0.233609814	3	-2.667209302	0.416618093	3
2	1.228139535	0.302240435	3	13.20488372	2.241396963	3	0.600232558	0.339767442	3	9.31532	0.096037209	3	-0.236976744	0.028247628	3	0.228139535	0.680472868	3	-0.016967829	0.455637209	3	3.344418605	0.468218605	3	0		3	9.56027555	0	3	0.339767442	0.053071674	3	5.576976744	0.871123767	3	-0.767209302	0.119838093	3	-1.609069767	0.251336698	3
4	2.600232558	0.668133622	3	17.41418605	2.95588394	3	1.251395349	0.572325581	3	14.72404	0.200223256	3	0.228139535	0.027194233	3	0.90255814	0.710705426	3	-0.012752558	0.496567442	3	6.67	0.9338	3	-0.040297674		3	10.77796905	0.005831073	3	0.572325581	0.089397256	3	6.763023256	1.056384233	3	-0.038837209	0.006066372	3	-0.550930233	0.086055302	3
6	3.90255814	0.955324255	3	21.78627907	3.698003009	3	1.739767442	0.804883721	3	17.41418605	0.278362791	3	0.600232558	0.071547721	3	3.55372093	0.723625323	3	-0.008537287	0.536567442	3	9.995581395	1.399381395	3	-0.391261395		3	11.99566254	0.056615524	3	0.804883721	0.125722837	3	8.018837209	1.252542372	3	0.689534884	0.107705349	3	0.507209302	0.079226093	3
8	5.460697674	1.298981274	3	26.11186047	4.432227195	3	2.623488372	1.03744186	3	20.87930233	0.41975814	3	0.90255814	0.10758493	3	6.204883721	0.762901809	3	-0.004322016	0.568815504	3	11.32116279	1.584962791	3	-0.742225116		3	13.21335604	0.107399974	3	1.03744186	0.162048419	3	9.042093023	1.41237493	3	1.417906977	0.22147707	3	1.565348837	0.244507488	3
10	6.507209302	1.486347318	3	28.73976744	4.878288126	3	3.460697674	1.27	3	22.22813953	0.553711628	3	1.042093023	0.124217488	3	8.856046512	0.80269509	3	-0.000106744	0.612536434	3	12.64674419	1.770544186	3	-1.093188837		3	14.43104953	0.158184425	3	1.27	0.198374	3	9.949069767	1.554044698	3	2.14627907	0.335248791	3	2.623488372	0.409788884	3
12	7.90255814	1.763453592	3	31.41418605	5.33224394	3	4.228139535	1.50255814	3	26.11186047	0.676502326	3	2.181627907	0.260050047	3	11.5072093	0.833186047	3	0.004108527	0.649745736	3	13.97232558	1.956125581	3	-0.444152558		3	15.64874303	0.064268875	3	1.50255814	0.234699581	3	10.97232558	1.713877256	3	2.874651163	0.449020512	3	3.681627907	0.575070279	3
14	9.43744186	2.029708666	3	33.92581395	5.75856766	3	5.065348837	1.735116279	3	27.97232558	0.810455814	3	3.297906977	0.393110512	3	14.15837209	0.862385013	3	1.11496124	0.687575194	3	15.29790698	2.141706977	3	0.204883721		3	16.86643653	0.029646674	3	1.735116279	0.271025163	3	12.13511628	1.895505163	3	3.603023256	0.562792233	3	4.739767442	0.740351674	3
16	10.64674419	2.160631134	3	39.63124031	6.72700673	3	6.111860465	1.967674419	3	29.62348837	0.977897674	3	4.483953488	0.534487256	3	16.15837209	0.884348837	3	2.225813953	0.724784496	3	16.62348837	2.327288372	3	0.85392		3	18.08413002	0.123562224	3	1.967674419	0.307350744	3	12.90255814	2.015379581	3	4.331395349	0.676563953	3	5.797906977	0.90563307	3
18	11.39093023	2.218280261	3	42.13511628	7.152014637	3	6.879302326	1.572325581	3	31.41418605	1.100688372	3	5.576976744	0.664775628	3	18.22813953	0.901144703	3	3.336666667	0.762303876	3	17.94906977	2.512869767	3	1.321162791		3	19.30182352	0.191172256	3	2.572325581	0.401797256	3	14.11186047	2.204272605	3	5.059767442	0.790335674	3	6.763023256	1.056384233	3
20	12.41418605	2.341191609	2	45.81728682	7.777026265	3	7.763023256	1.083953488	3	33.18162791	1.242083721	3	6.763023256	0.806152372	3	20.27465116	0.944813953	3	4.44751938	0.802613953	3	20.08860465	2.812404651	3	2.483953488		3	20.51951702	0.35942807	3	3.083953488	0.481713535	3	14.87930233	2.324147023	3	5.788139535	0.904107395	3	8.018837209	1.252542372	3
22	13.41418605	2.436861989	3	47.81728682	8.116506265	3	8.716511628	1.897906977	3	34.78627907	1.39464186	3	7.00876	0.835444192	3	22.32116279	0.978147287	3	5.558372093	0.839823256	3	21.94906977	3.072869767	3	3.856046512		3	21.73721051	0.55796993	3	3.897906977	0.60885307	3	15.90255814	2.483979581	3	6.516511628	1.017879116	3	9.042093023	1.41237493	3
24	14.2203876	2.482238391	3	50.8327907	8.628357893	3	9.809534884	1.595581395	3	36.49483	1.569525581	3	7.677751938	0.915188031	3	24.43744186	1.003211886	3	6.669224806	0.877342636	3	23.20875969	3.249226357	3	5.228139535		3	22.95490401	0.756511791	3	4.595581395	0.717829814	3	17.15837209	2.680137721	3	7.244883721	1.131650837	3	9.949069767	1.554044698	3
26	15.31341085	2.6086475	3	53.2365734	9.036375969	3	10.71651163	1.549069767	3	38.79382	1.71464186	3	8.414186047	1.002970977	3	26.60023256	1.032927649	3	7.780077519	0.930986047	3	25.56147287	3.578606202	3	6.600232558		3	24.1725975	0.955053651	3	5.549069767	0.866764698	3	18.29790698	2.85813307	3	7.973255814	1.245422558	3	10.97232558	1.713877256	3
28	16.24364341	2.652392033	3	55.976744	9.501492527	3	11.73976744	1.479302326	3	42.643467	1.878362791	3	9.857473	1.175010782	3	28.41418605	1.075046512	3	8.890930233	0.958893023	3	27.34054264	3.827675969	3	7.972325581		3	25.390291	1.153595512	3	6.479302326	1.012067023	3	18.90255814	2.952579581	3	8.701627907	1.359194279	3	12.13511628	1.895505163	3
30	17.86379845	2.810691939	3	59.01883721	10.01785743	3	12.87930233	1.26999	3	44.5094186	2.060688372	3	10.2203876	1.218270202	3	31.18660853	1.101661499	3	9.677751938	0.991451163	3	28.58472868	4.001862016	3	9.344418605		3	26.6079845	1.352137372	3	7.26999	1.135572438	3	19.9955814	3.123309814	3	9.43	1.472966	3	12.90255814	2.015379581	3
32	19.38317829	2.953494943	3	59.15837209	10.04154208	3	13.90255814	1.667674419	3	45.57918605	2.224409302	3	12.24364341	1.459442295	3	32.48118217	1.124658915	3	11.39093023	1.034862016	3	29.53821705	4.135350388	3	9.55372093		3	28.20100775	1.382423419	3	8.667674419	1.353890744	3	20.94906977	3.272244698	3	10.15837209	1.586737721	3	14.11186047	2.204272605	3
34	20.20488372	2.993102139	3	60.78627907	10.31786301	3	15.218935	1.272325581	3	47.39313953	2.4350296	3	13.18937984	1.572174078	3	33.79901163	1.151015504	3	12.41418605	1.072691473	3	31.22813953	4.371939535	3	10.62348837		3	28.98782946	5.537218767	3	9.272325581	1.448337256	3	21.80953488	3.406649349	3	11.53046512	1.801058651	3	14.87930233	2.324147023	3
36	21.08860465	3.958569466	3	62.06534884	6.141877196	3	16.329583	1.783953488	3	49.03267442	2.174355593	3	16.06534884	4.152196797	3	35.06063953	1.163679767	3	13.41418605	1.375150388	3	32.08085271	4.228937067	3	11.43744186		3	30.01108527	6.599663291	3	9.783953488	1.528253535	3	23.15062016	3.616126868	3	12.71651163	1.986319116	3	15.90255814	2.483979581	3
38	21.77852713	4.770125922	3	61.94906977	5.990959929	3	17.41418605	1.59790698	3	49.97453488	2.187481386	3	17.9955814	4.047364105	3	35.87653101	1.191307674	3	14.2203876	1.449568992	3	32.92581395	4.475602224	3	12.08860465		3	30.82503876	6.566774604	3	10.59790698	1.65539307	3	24.9955814	3.904309814	3	13.76302326	2.149784233	3	17.15837209	2.680137721	3
40	22.62348837	5.19167491	3	62.71651163	6.043986951	3	19.64674419	1.2955814	3	51.35825581	2.177002983	3	18.77077519	4.014475418	3	36.99087209	1.236586744	3	15.31341085	1.524607752	3	33.7320155	4.69486014	3	13.20488372		3	31.66612403	6.481812161	3	11.2955814	1.764369814	3	25.84829457	4.037503612	3	14.85604651	2.320514465	3	18.29790698	2.85813307	3
42	23.52271318	5.162371657	3	62.97232558	6.042699603	3	20.87930233	1.24906977	3	52.48616279	2.175049032	3	19.94906977	3.954864672	3	38.00443798	1.273040233	3	16.24364341	1.605227907	3	34.63124031	4.609897698	3	13.80953488		3	32.54984496	6.465367817	3	12.24906977	1.913304698	3	26.64674419	4.162221442	3	16.11186047	2.516672605	3	18.90255814	2.952579581	3
44	24.40643411	5.180638192	3	63.80953488	6.054112843	3	21.78627907	1.17930233	3	53.90476744	2.180944483	3	21.15837209	3.936364785	3	39.15560078	1.288772791	3	17.18937984	1.679646512	3	35.66224806	4.538638875	3	14.97232558		3	33.59248062	6.41877551	3	13.17930233	2.058607023	3	27.58472868	4.30873462	3	16.9955814	2.654709814	3	19.9955814	3.123309814	3
46	25.13511628	5.167554894	3	64.06534884	5.954829216	3	22.22813953	1.97	3	55.03267442	2.170890476	3	21.8327907	3.87058741	3	40.08389535	1.320237907	3	18.1196124	1.754685271	3	36.37542636	4.519453807	3	15.69325581		3	34.38705426	6.448923473	3	13.97	2.182114	3	28.3444186	4.427398186	3	17.97232558	2.807277256	3	20.94906977	3.272244698	3
48	25.82503876	5.249086729	3	64.39093023	5.963455955	3	24.97232558	1.85372093	3	56.19546512	2.158985149	3	22.80953488	3.804810035	3	41.01025194	1.339807674	3	19.0575969	1.861972093	3	37.12736434	4.483824395	3	16.3444186		3	35.29403101	6.366701755	3	14.85372093	2.320151209	3	29.19713178	4.560591984	3	18.9955814	2.967109814	3	21.80953488	3.406649349	3
50	26.71651163	5.249086729	3	65.5072093	6.037018636	3	26.11186047	1.78395349	3	57.75360465	2.158042216	3	23.55372093	3.817143293	3	42.23505814	1.37088907	3	20.06534884	1.917786047	3	37.98782946	4.470120776	3	17.20488372		3	36.09635659	6.325590895	3	15.78395349	2.465453535	3	29.94906977	4.678044698	3	20.08860465	3.137840047	3	23.11870041	3.611141004	3
52	27.49945736	5.100875332	3	65.94906977	6.07551363	3	26.9955814	1.48162791	3	58.97453488	2.14456226	3	24.56922481	3.769865804	3	43.23699612	1.39161	3	20.9955814	1.982902326	3	38.72426357	4.434491364	3	17.8327907		3	36.82891473	6.284480036	3	16.48162791	2.574430279	3	30.81728682	4.813660202	3	21.13511628	3.301305163	3	24.13941224	3.770576193	3
54	28.37542636	5.02919187	3	66.06534884	6.156984979	3	27.97232558	1.45837209	3	60.03267442	2.137441257	3	25.29015504	3.679421914	3	44.20405039	1.414633256	3	21.93356589	2.069724031	3	39.63124031	4.412565573	3	18.76302326		3	37.89868217	6.251591348	3	17.45837209	2.726997721	3	31.78627907	4.965016791	3	22.3444186	3.490198186	3	25.16012408	3.930011381	3
56	29.35992248	5.038467493	2	66.67	6.204436731	3	28.73976744	1.57465116	3	61.335	2.132842161	3	26.04984496	3.611588996	3	45.34746124	1.44916814	3	23.27465116	2.145382946	3	40.65449612	4.371454713	3	19.80953488		3	38.92581395	6.166628906	3	18.57465116	2.901360512	3	32.78627907	5.121216791	3	23.57697674	3.682723767	3	26.18083591	4.08944657	3
58	30.08085271	4.995635376	3	67.85604651	6.080042241	3	29.62348837	1.38860465	3	62.92802326	2.124447987	3	27.17387597	3.646533226	3	46.50443798	1.472575116	3	23.97232558	1.375150388	3	41.35992248	4.368713989	3	20.3444186		3	39.68162791	6.158406734	3	19.38860465	3.028500047	3	33.38317829	5.21445245	3	24.39093023	3.809863302	3	27.20154775	4.248881758	3
60	30.91031008	4.953069823	3	68.22813953	6.12181154	3	30.60023256	2.24906977	3	64.11406977	2.097696334	3	27.91031008	3.597200195	3	47.51218992	1.493296047	3	24.78627907	1.449568992	3	42.13511628	4.28649227	3	21.25139535		3	40.5072093	6.133740218	3	20.24906977	3.162904698	3	34.29790698	5.35733307	3	25.43744186	3.973328419	3	28.22225958	4.408316947	3
62	31.68550388	5.001478058	3	69.13511628	6.12254535	3	31.41418605	2.92348837	3	65.56755814	2.082351779	3	28.73976744	3.599255738	3	48.62653101	1.525912326	3	25.87155039	1.524607752	3	42.87155039	4.302936614	3	22.18162791		3	41.30178295	6.11455515	3	20.92348837	3.268248884	3	35.02658915	5.471153225	3	26.43744186	4.129528419	3	29.24297142	4.567752135	3
64	32.49170543	4.911842255	3	69.32116279	6.203843229	3	31.9483	2.06302326	3	66.6605814	2.074040967	3	29.74751938	3.932253699	3	49.57614341	1.558528605	3	26.81728682	1.605227907	3	43.81728682	4.231677791	3	22.90255814		3	42.19325581	6.109073703	3	22.06302326	3.446244233	3	35.84829457	5.599503612	3	27.43744186	4.285728419	3	30.26368325	4.727187324	3
