# Supplementary material for: Two forms of Opa1 cooperate to complete fusion of the mitochondrial inner-membrane
Source: eLife. 2020 Jan 10;9:e50973. doi: 10.7554/eLife.50973 (PMC7299343; doi:10.7554/eLife.50973)
Supplement: Figure 2—figure supplement 1—source data 1. [file elife-50973-fig2-figsupp1-data1.zip › Figure 2-fig sup 1-source data 1/Figure 2-fig sup 1-source data 1F speed.csv]

	2 uM	1uM	0.5uM	0.25μM	0.1uM	2+CL	1+CL	0.5+CL	0.25+CL	0.1+CL
	0.016964	0.001245	0.008187	0.0003296	0.00108167	0.04894	0.045187	0.0116	0.0116	0.00508167
	0.009642	0.004322	0.0061649	0.0000982	0.001523	0.03142	0.02187	0.00982	0.00982	0.00525
	0.0081	0.002123	0.007283	0.000181	0.001823443	0.03517	0.02215	0.00181	0.00181	0.00823443
