# Supplementary material for: Two forms of Opa1 cooperate to complete fusion of the mitochondrial inner-membrane
Source: eLife. 2020 Jan 10;9:e50973. doi: 10.7554/eLife.50973 (PMC7299343; doi:10.7554/eLife.50973)
Supplement: Figure 2—figure supplement 1—source data 1. [file elife-50973-fig2-figsupp1-data1.zip › Figure 2-fig sup 1-source data 1/Figure 2-fig sup 1-source data 1C sepcific activity.csv]

concentration (μM)	CL(-)	CL(-)	CL(-)	CL(+)	CL(+)	CL(+)
0.5	0.000001269	0.000001047	3	0.000004726	0.000004726	3
1	0.000001663	0.000001169	3	0.00001798	0.00001798	3
2	0.00000946	0.000001169	3	0.00009228	0.00009228	3
