# Supplementary material for: Two forms of Opa1 cooperate to complete fusion of the mitochondrial inner-membrane
Source: eLife. 2020 Jan 10;9:e50973. doi: 10.7554/eLife.50973 (PMC7299343; doi:10.7554/eLife.50973)
Supplement: Figure 2—figure supplement 1—source data 1. [file elife-50973-fig2-figsupp1-data1.zip › Figure 2-fig sup 1-source data 1/Figure 2-fig sup 1-source data 1E specific activity.csv]

concentration (μM)	CL(-)	CL(-)	CL(-)	CL(+)	CL(+)	CL(+)
5	0.01754	0.00257	3	0.053997	0.004075	3
2.5	0.01637	0.00253	3	0.046488	0.003426	3
1	0.01	0.002767	3	0.02157	0.00703	3
0.8	0.0005996	0.005995	3	0.02651	0.00446	3
0.6	0.007974	0.0075	3	0.02362	0.00351	3
0.4	0.01554	0.0048	3	0.01754	0.00257	3
0.2	0.0007767	0.007767	3	0.01637	0.00553	3
