# Supplementary material for: Two forms of Opa1 cooperate to complete fusion of the mitochondrial inner-membrane
Source: eLife. 2020 Jan 10;9:e50973. doi: 10.7554/eLife.50973 (PMC7299343; doi:10.7554/eLife.50973)
Supplement: Figure 2—figure supplement 1—source data 1. [file elife-50973-fig2-figsupp1-data1.zip › Figure 2-fig sup 1-source data 1/Figure 2-fig sup 1-source data 1C raw.csv]

	0.5μM+CL	0.5μM+CL	0.5μM+CL	1μM+CL	1μM+CL	1μM+CL	2μM+CL	2μM+CL	2μM+CL	0.5μM	0.5μM	0.5μM	1μM	1μM	1μM	2μM	2μM	2μM
0	0.688908	0.701763	0.510896	2.432909	2.720005		5.389569	3.795544		3.099788	3.227739	2.815462	3.535113	3.751736	3.686539	2.16211	2.88653
3	0.589652	0.391791	0.623326	1.819835	2.744623		5.286715	3.716726		3.308098	3.227739	2.815462	3.535113	3.751736	3.686539	2.16211	2.88653
6	0.51352	0.239908	0.832116	1.611816	2.83186		5.325772	3.737921		3.359796	3.252054	2.829916	3.809587	3.8619	3.993913	2.192293	2.99832
9	0.300407	0.042953	1.092605	1.397215	2.76724		5.318797	3.672928		3.397524	3.296519	2.851015	3.907756	4.020036	4.138545	2.19268	3.20402
12	0.253737	0.007883	1.1162	1.363414	2.861783		5.416146	3.765561		3.407743	3.307612	2.883422	4.15173	4.128412	4.487098	2.207996	3.41352
15	0.112497	0.09601	1.298559	1.365614	2.859102		5.404821	3.727071		3.372593	3.29444	2.843702	4.156251	4.113441	4.649127	2.198491	3.38517
18	0.043645	0.184498	1.454159	1.285674	2.917387		5.501346	3.765481		3.383827	3.299848	2.832484	4.255178	4.27808	4.863994	2.184382	3.41389
21	0.009986	0.189729	1.482882	1.424394	2.917261		5.498573	3.761056		3.298733	3.234326	2.77095	4.402968	4.241084	4.800987	2.144766	3.12445
24	0.065764	0.25629	1.55907	1.466529	2.92379		5.570546	3.855819		3.281062	3.215076	2.763874	3.698703	3.319407	4.849496	2.139681	3.20216
27	0.125	0.301036	1.605769	1.497041	2.91568		5.592456	3.764793		3.419271	3.355578	2.883496	4.972473	4.582865	5.121621	2.229699	3.76949
30	0.293959	0.46185	1.673812	1.586569	2.898216		5.579224	3.732424		3.314633	3.256162	2.834071	4.934797	4.567442	5.12862	2.178095	3.33152
33	0.368018	0.555471	1.830145	1.792655	2.890589		5.638103	3.774292		3.343846	3.278955	2.837697	5.10428	4.71251	5.382815	2.192496	3.58548
36	0.259752	0.484568	1.767664	1.97274	2.921354		5.690428	3.798684		3.274626	3.201203	2.78215	5.019988	4.624438	5.364744	2.146408	3.27995
39	0.338361	0.545172	1.791479	2.234334	2.892863		5.657596	3.725548		3.338023	3.268291	2.848065	5.353711	4.76793	5.623949	2.181943	3.50419
42	0.292008	0.545312	1.817338	2.568282	2.915198		5.668502	3.785242		3.33936	3.254908	2.830809	5.330077	4.930487	5.699366	2.168041	3.60951
45	0.354101	0.597003	1.87776	3.086751	2.926656		5.70347	3.782334		3.358866	3.277646	2.849394	5.353185	5.020856	5.934787	2.19594	3.74767
48	0.336304	0.559128	1.840363	3.748528	2.91294		5.709375	3.759669		3.373443	3.29902	2.871084	5.398867	5.18162	6.055346	2.195691	3.80204
51	0.434204	0.647379	1.94887	4.254849	2.908479		5.719025	3.72752		3.330488	3.26063	2.834129	5.166413	5.084974	6.126884	2.16864	3.64189
54	0.46875	0.6875	1.988487	4.908717	2.957237		5.824013	3.814967		3.297197	3.228108	2.817211	5.094609	5.041137	6.212272	2.157231	3.44417
57	0.469973	0.673192	2.031851	5.078301	2.953218		5.815693	3.789317		3.307746	3.243983	2.81768	5.181711	5.153558	6.384791	2.147256	3.53901
60	0.430673	0.656255	2.05024	5.244422	2.936539		5.776566	3.752107		3.307113	3.236376	2.799255	5.212162	5.2036	5.382407	2.140852	3.53503
63	0.445373	0.702639	2.047444	5.255429	2.940027		5.793351	3.781991		3.334766	3.25417	2.832872	5.306888	5.236565	6.651933	2.158795	3.6932
66	0.473021	0.702471	2.10859	5.190116	2.930913		5.801984	3.807531		3.329766	3.258317	2.820458	5.331922	5.302861	6.8204	2.162753	3.15503
69	0.484828	0.742842	2.158923	5.124636	3.000514		5.90468	3.822561		3.314009	3.235951	2.807537	5.250248	5.207394	6.823755	2.146765	3.12213
