# Supplementary material for: Two forms of Opa1 cooperate to complete fusion of the mitochondrial inner-membrane
Source: eLife. 2020 Jan 10;9:e50973. doi: 10.7554/eLife.50973 (PMC7299343; doi:10.7554/eLife.50973)
Supplement: Figure 2—figure supplement 1—source data 1. [file elife-50973-fig2-figsupp1-data1.zip › Figure 2-fig sup 1-source data 1/Figure 2-fig sup 1-source data 1A speed.csv]

concentration (μM)	CL(-）	CL(-）	CL(-）	CL（+）	CL（+）	CL（+）
5	0.0149315	0.0004873641	3	0.2364	0.040442	3
2.5	0.000149	0.0000025	3	0.0705	0.0148216985	3
1	0.000187	7.97e-008	3	0.01989	0.00387368901	3
0.8	0.0000107	3.8427e-007	3	0.01576	0.00018392	3
0.6	0.00000348	1.3485e-008	3	0.005428	0.0092371798782	3
0.4	0.0000026	6.5404026e-007	3	0.001674	0.00033333333	3
0.2	0.0000011	6.5404026e-008	3	0.000182	0.0000187368901	3
