# Supplementary material for: Two forms of Opa1 cooperate to complete fusion of the mitochondrial inner-membrane
Source: eLife. 2020 Jan 10;9:e50973. doi: 10.7554/eLife.50973 (PMC7299343; doi:10.7554/eLife.50973)
Supplement: Figure 2—figure supplement 1—source data 1. [file elife-50973-fig2-figsupp1-data1.zip › Figure 2-fig sup 1-source data 1/Figure 2-fig sup 1-source data 1B raw part.csv]

	1μM	1μM+cl	0.5μM	0.5μM+cl	0.1μM
0	-1.83889	4.497276	-0.93023	-1.35659	-0.53488
2	-0.59071	6.530416	-0.72093	2.356589	-0.7907
4	0.657465	8.563557	-0.72093	4.682171	-1.02326
6	1.905641	10.5967	-0.09302	5.790698	0.348754
8	3.153818	12.62984	-0.16279	6.837209	0.511628
10	4.401994	14.66298	1.627907	7.736434	1.06745
12	5.650171	16.69612	2.651163	9.255814	1.623272
14	6.898347	18.72926	3.44186	10.96899	2.179095
16	8.146524	20.7624	3.837209	12.23256	2.934917
18	9.3947	22.79554	3.790698	13.20155	3.690739
20	10.64288	24.82868	5.953488	14.18605	4.446562
22	11.89105	26.86182	7.209302	15.72868	5.202384
24	13.13923	28.89496	7.627907	16.51163	6.677695
26	14.63543	30.9281	8.488372	18.39535	7.357452
28	15.13953	31.96124	10.69767	18.64341	8.037209
30	17.13178	34.15504	11.39535	20.1938	8.716967
32	18.48062	35.18605	11.76744	21.45736	10.1143
34	20.13178	36.37209	12.48837	22.57364	11.70559
36	21.17054	37.2093	12.97674	24.39246	12.26964
38	22.27907	38.18605	13.52326	25.67707	12.93369
40	23.33333	38.99225	14.06977	26.96169	13.29775
42	24.52713	39.89922	14.61628	28.0463	13.6618
44	25.49612	40.43411	15.16279	28.53092	14.02585
46	26.48837	41.32558	15.7093	29.01553	14.3899
48	27.31783	42.22481	16.25581	29.50014	14.75396
50	28.48062	43.17829	16.80233	29.98476	15.11801
52	29.5969	44.36434	17.34884	30.46937	15.48206
54	30.8062	45.37209	17.89535	30.95398	15.84612
56	31.44961	46.13178	18.44186	31.4386	16.21017
58	32.54264	46.96899	18.98837	31.92321	16.57422
60	33.48062	47.87597	19.53488	32.40783	16.93827
62	34.55814	48.57364	20.0814	32.89244	17.30233
