# Supplementary material for: Two forms of Opa1 cooperate to complete fusion of the mitochondrial inner-membrane
Source: eLife. 2020 Jan 10;9:e50973. doi: 10.7554/eLife.50973 (PMC7299343; doi:10.7554/eLife.50973)
Supplement: Figure 2—figure supplement 1—source data 1. [file elife-50973-fig2-figsupp1-data1.zip › Figure 2-fig sup 1-source data 1/Figure 2-fig sup 1-source data 1D specific activity.csv]

concentration (μM)	CL(-)	CL(-)	CL(-)	CL(+)	CL(+)	CL(+)
0.5	0.000001422	0.000001422	3	0.000158	0.000158	3
1	0.00000162	0.00000162	3	0.0001049	0.0001049	3
2	0.000003247	0.000003247	3	0.000364	0.00009228	3
