# Supplementary material for: Two forms of Opa1 cooperate to complete fusion of the mitochondrial inner-membrane
Source: eLife. 2020 Jan 10;9:e50973. doi: 10.7554/eLife.50973 (PMC7299343; doi:10.7554/eLife.50973)
Supplement: Figure 2—figure supplement 1—source data 1. [file elife-50973-fig2-figsupp1-data1.zip › Figure 2-fig sup 1-source data 1/Figure 2-fig sup 1-source data 1F.csv]

Time(min)	0.1μM	0.1μM	0.1μM	0.25μM	0.25μM	0.25μM	0.5μM	0.5μM	0.5μM	1μM	1μM	1μM	2μM	2μM	2μM	0.1μM with CL	0.1μM with CL	0.1μM with CL	0.25μM with CL	0.25μM with CL	0.25μM with CL	0.5μM with CL	0.5μM with CL	0.5μM with CL	1μM with CL	1μM with CL	1μM with CL	2μM with CL	2μM with CL	2μM with CL
0	2.221201197	1.3653576	4.95686338	6.779279833	6.589373164	4.932615263	4.231064632	-0.807433206	-0.621311475	2.228492978	2.228492978	2.232917351	2.57483836	1.132900205	5.748181125	2.228492978	2.228492978		2.228492978	2.228492978	2.232917351	1.899770467	1.909371782	1.890490365	0.873540617	1.2305518	1.553505062	3.570480521	1.79022051	1.404405653
3	2.223413384	1.712011183	4.963443115	7.084198082	6.658842325	5.041538651	4.411314932	-0.259312597	-0.124370161	2.842236741	2.674096849	3.00211086	3.534863277	2.144351032	6.60632178	3.02236741	2.82236741		3.52236741	3.52236741	3.00211086	3.992201178	3.911546118	4.13230872	3.4824	5.41273	4.49384	6.091259383	5.41273	4.454345
6	2.228492978	1.737839981	4.97002285	7.107859941	6.881912518	5.269588639	4.591565232	0.288808012	0.372571153	3.498050415	3.700720211	3.77130437	4.494888193	3.15580186	7.464462435	3.816241842	3.416241842		4.963443115	4.292094843	3.77130437	6.084631889	5.913720454	6.374127076	6.091259383	9.5949082	7.434174938	8.612038245	9.03523949	7.504284347
9	2.232417869	2.244905956	5.104175996	6.891195694	7.048628429	5.034217609	4.771815532	0.83692862	0.869512468	4.097242673	4.49164379	4.54049788	5.45491311	4.167252688	8.32260309	4.610116274	4.010116274		5.500832577	5.411253609	4.54049788	8.1770626	7.915894791	8.615945431	8.700118766	13.7770864	10.37450988	11.13281711	12.65774898	10.55422369
12	2.232917351	2.611231578	5.221101999	7.090513727	7.373557188	5.178309323	4.952065832	1.385049229	1.366453782	4.963443115	5.104175996	5.309691389	6.414938027	5.178703515	9.180743745	5.403990706	4.603990706		7.592036508	6.443054542	5.309691389	10.26949331	9.918069127	10.85776379	11.30897815	17.9592646	13.31484481	13.65359597	16.28025847	13.60416304
15	2.242423698	3.211873391	5.284286363	7.131061236	6.89003826	5.293865906	5.132316132	1.933169838	1.863395097	5.284286363	5.670547112	6.078884899	7.374962944	6.190154343	10.0388844	6.197865138	5.197865138		8.146234327	7.474855475	6.078884899	12.36192402	11.92024346	13.09958214	13.91783753	22.1414428	16.25517975	16.17437483	19.90276796	16.65410239
18	2.24495571	3.52236741	5.39164379	7.261055635	6.393310265	5.172069825	5.312566432	2.481290447	2.360336411	5.910955557	6.040522418	6.848078408	8.334987861	7.201605171	10.89702506	6.99173957	5.79173957		8.842538837	8.506656408	6.848078408	14.45435473	13.9224178	15.3414005	16.52669692	26.323621	19.19551469	18.69515369	23.52527745	19.70404174
21	2.248137211	3.85845076	5.408097058	7.113220915	6.846647646	5.144253932	5.492816732	3.029411056	2.857277726	6.52469932	6.410497724	7.617271918	9.295012778	8.213055999	11.75516571	7.785614002	6.385614002		9.538843348	9.53845734	7.617271918	16.54678544	15.92459214	17.58321885	19.1355563	30.5057992	22.13584963	21.21593255	27.14778694	22.75398108
24	2.248550063	3.90211086	5.453192873	7.415529906	7.28785489	5.36464497	5.673067032	3.577531665	3.35421904	7.138443083	7.120111827	8.386465427	10.2550377	9.224506826	12.61330637	8.579488434	6.979488434		10.23514786	10.57025827	8.386465427	18.33045577	17.92676647	19.82503721	21.74441568	32.7334101	25.07618456	23.73671142	30.77029643	25.80392043
27	2.251098547	4.168027521	5.592036508	7.342455621	6.481652623	5.364113326	5.853317332	4.125652273	3.851160354	7.752186846	7.82972593	9.155658937	11.21506261	10.23595765	13.47144702	9.373362866	7.573362866		10.93145237	11.40205921	9.155658937	19.15671755	19.92894081	22.06685556	24.35327506	33.97917701	28.0165195	26.25749028	34.39280592	28.85385978
30	2.258019273	4.183870046	5.607229055	7.233779609	6.767751479	5.3130793	6.033567632	4.673772882	4.348101669	8.36593061	8.539340033	9.924852446	12.40736222	11.24740848	14.32958768	10.1672373	8.167237298		11.62775688	12.03386014	9.924852446	19.98297933	23.72123632	25.14045855	26.96213445	35.22494393	30.95685444	28.77826914	38.01531541	31.90379913
33	2.263508954	4.289501061	5.636105667	7.453710788	7.185580137	5.375669472	6.213817932	5.221893491	4.810166876	9.979674373	9.248954136	10.69404596	12.89742671	12.25885931	15.18772833	10.96111173	8.76111173		12.32406139	12.52236741	10.69404596	20.8092411	24.62484496	26.15495014	28.99935812	36.47071085	32.33238857	31.299048	41.6378249	34.95373847
36	2.263975028	4.615909187	5.670547112	7.638625408	7.166372816	5.630384077	6.394068232	5.7700141	4.559643408	11.59341814	9.958568239	10.09155605	13.76109422	13.27031014	15.34361094	11.27549862	9.354986162		12.61123158	12.76267813	13.09155605	21.63550288	25.5284536	27.16944172	31.04880631	37.71647776	33.90844972	33.81982686	43.26033439	36.00367782
39	2.268189853	4.652765957	5.703052688	7.675387749	6.848508034	5.818256579	6.574318532	6.318134709	5.588815617	13.2071619	10.66818234	11.89221915	15.47170722	14.28176096	16.34878799	11.60594	9.948860594		13.00118734	13.03662129	13.89221915	22.46176466	26.43206224	26.88611696	33.0982545	38.96224468	35.48451086	36.34060573	44.88284388	37.05361717
42	2.269749879	4.65448505	5.719239939	7.761013216	6.849479086	5.730245232	6.754568833	6.866255318	6.059007339	13.189896	11.37779644	13.09288225	16.49698329	15.21686036	17.38724749	11.93638138	11.02553433		13.189896	13.31056445	14.09288225	23.28802644	27.33567088	28.80885746	35.14770268	40.20801159	37.060572	36.86896698	45.11831943	39.40674556
45	2.285197418	4.80025142	5.767052004	7.762618297	6.54376931	5.891174519	6.934819133	7.414375926	6.529199061	13.52236741	12.08741055	14.29354535	16.57072107	16.45736548	18.47890954	12.26682277	11.37881961		13.52236741	13.5845076	14.29354535	22.89151523	28.23927952	30.73159797	37.19715087	41.45377851	38.63663314	39.28343111	46.59310051	41.34840237
48	2.286389853	4.807247428	5.836879114	7.870762375	6.824889868	5.598580442	7.115069433	7.624965353	6.799390782	13.77239184	13.85845076	14.49420845	18.43727916	17.23976202	19.45523425	12.77239189	11.73210489		13.77239184	13.85845076	14.49420845	24.29096488	29.14288816	32.65433848	39.24659906	42.69954542	40.21269429	41.69789523	48.06788158	43.29005917
51	2.290580595	5.189100866	5.870523885	7.878826735	7.073190789	5.782350025	7.295319733	7.835554779	7.069582504	14.07517667	14.18387005	14.69487155	18.79117576	18.31929619	19.59937038	13.07517672	12.08539017		14.07517667	14.18387005	14.69487155	26.96774207	30.0464968	32.53940171	41.29604725	43.94531234	41.78875543	44.11235935	49.54266266	45.23171598
54	2.292094843	5.608518166	5.971239308	8.074835526	7.081453218	5.497692185	7.475570033	8.046144205	7.339774226	14.37796151	14.43867547	14.89553465	19.14507236	19.26113571	19.75450661	13.37796155	12.43867545		14.37796151	14.43867547	14.89553465	27.48285365	30.95010544	33.44242937	43.34549544	45.19107925	43.36481657	46.52682347	51.01744374	47.17337278
57	2.296635584	5.689811217	5.981566977	8.149800929	6.77612408	5.443678521	7.655820333	8.256733631	7.609965947	14.68074635	14.80724743	15.09619775	19.49896896	19.60032272	19.73209225	13.68074638	12.79196073		14.68074635	14.80724743	15.09619775	27.99796524	31.85371408	34.34545703	45.39494362	46.43684617	44.94087771	48.94128759	52.49222482	49.11502959
60	2.297291799	5.698187053	6.025008326	8.153858866	7.220013365	5.519823789	7.836070633	8.467323058	7.880157669	14.97002285	15.18910087	15.29686085	19.85286556	19.93950973	19.77949934	13.98353121	13.14524601		14.97002285	15.18910087	15.29686085	28.51307683	32.75732272	35.24848468	47.44439181	47.68261308	46.51693886	51.35575171	53.96700589	51.05668639
63	2.309947017	5.891885704	6.040522418	8.225693284	7.119852076	5.746575342	8.016320933	8.677912484	8.150349391	15.28631603	15.4985313	15.49752395	20.20676216	20.27869675	19.84315589	14.28631604	13.49853129		15.28631603	15.4985313	15.49752395	29.02818841	33.66093136	36.15151234	49.49384	48.92838	48.093	53.77021584	55.44178697	52.9983432
66	2.32711276	5.898850153	6.051685831	8.231803664	7.002809453	5.849050261	8.196571233	8.88850191	8.420541113	15.58910087	15.85181657	15.69818705	20.56065876	20.61788376	19.81128897	14.58910087	13.85181657		15.58910087	15.85181657	15.69818705	29.5433	34.56454	37.05454	51.54328819	50.17414692	49.66906114	56.18467996	56.91656805	54.94453
69	2.323735853	5.992271997	6.079959118	8.376821533	7.194753986	5.982684725	8.376821533	9.099091336	8.690732834	15.8918857	16.20510185	15.89885015	20.91455536	20.95707077	20.00991137	14.8918857	14.20510185		15.8918857	16.20510185	15.89885015	30.05841159	35.46814864	37.95756766				58.59914408	58.39134912	56.8816568
