# Supplementary material for: Two forms of Opa1 cooperate to complete fusion of the mitochondrial inner-membrane
Source: eLife. 2020 Jan 10;9:e50973. doi: 10.7554/eLife.50973 (PMC7299343; doi:10.7554/eLife.50973)
Supplement: Figure 2—figure supplement 1—source data 1. [file elife-50973-fig2-figsupp1-data1.zip › Figure 2-fig sup 1-source data 1/Figure 2-fig sup 1-source data 1B speed.csv]

	2 uM	1uM	0.5uM	0.25μM	0.1uM	2+CL	1+CL	0.5+CL	0.25+CL	0.1+CL
	0.02684	0.001245	0.007473	0.0000032143	0.0000032143	0.08981	0.05203	0.01865	0.0032675	0.002164
	0.02693	0.004322	0.003432	0.0000020213	0.0000020213	0.05676	0.02364	0.009242	0.0054343	0.001035
	0.01812	0.002123	0.005042	5.33e-007	5.33e-007	0.101	0.03861	0.015743	0.008767	0.00015343
