# Supplementary material for: Two forms of Opa1 cooperate to complete fusion of the mitochondrial inner-membrane
Source: eLife. 2020 Jan 10;9:e50973. doi: 10.7554/eLife.50973 (PMC7299343; doi:10.7554/eLife.50973)
Supplement: Figure 2—figure supplement 1—source data 1. [file elife-50973-fig2-figsupp1-data1.zip › Figure 2-fig sup 1-source data 1/Figure 2-fig sup 1-source data 1E raw.csv]

time (min)	0.2μM l-OPA1+0.2μM S-Opa1 (G300E)	0.2μM l-OPA1+0.2μM S-Opa1 (G300E)	0.2μM l-OPA1+0.2μM S-Opa1 (G300E)	0.4μM l-OPA1+0.4μM S-Opa1 (G300E)	0.4μM l-OPA1+0.4μM S-Opa1 (G300E)	0.4μM l-OPA1+0.4μM S-Opa1 (G300E)	0.6μM l-OPA1+0.6μM S-Opa1 (G300E)	0.6μM l-OPA1+0.6μM S-Opa1 (G300E)	0.6μM l-OPA1+0.6μM S-Opa1 (G300E)	0.8μM l-OPA1+0.8μM S-Opa1 (G300E)	0.8μM l-OPA1+0.8μM S-Opa1 (G300E)	0.8μM l-OPA1+0.8μM S-Opa1 (G300E)	1μM l-OPA1+1μM S-Opa1 (G300E)	1μM l-OPA1+1μM S-Opa1 (G300E)	1μM l-OPA1+1μM S-Opa1 (G300E)	2.5μM l-OPA1+2.5μM S-Opa1 (G300E)	2.5μM l-OPA1+2.5μM S-Opa1 (G300E)	2.5μM l-OPA1+2.5μM S-Opa1 (G300E)	5μM l-OPA1+5μM S-Opa1 (G300E)	5μM l-OPA1+5μM S-Opa1 (G300E)	5μM l-OPA1+5μM S-Opa1 (G300E)	0.2μM l-OPA1+0.2μM S-Opa1 (G300E) +CL	0.2μM l-OPA1+0.2μM S-Opa1 (G300E) +CL	0.2μM l-OPA1+0.2μM S-Opa1 (G300E) +CL	0.4μM l-OPA1+0.4μM S-Opa1 (G300E) +CL	0.4μM l-OPA1+0.4μM S-Opa1 (G300E) +CL	0.4μM l-OPA1+0.4μM S-Opa1 (G300E) +CL	0.6μM l-OPA1+0.6μM S-Opa1 (G300E) +CL	0.6μM l-OPA1+0.6μM S-Opa1 (G300E) +CL	0.6μM l-OPA1+0.6μM S-Opa1 (G300E) +CL	0.8μM l-OPA1+0.8μM S-Opa1 (G300E) +CL	0.8μM l-OPA1+0.8μM S-Opa1 (G300E) +CL	0.8μM l-OPA1+0.8μM S-Opa1 (G300E) +CL	1μM l-OPA1+1μM S-Opa1 (G300E) +CL	1μM l-OPA1+1μM S-Opa1 (G300E) +CL	1μM l-OPA1+1μM S-Opa1 (G300E) +CL	2.5μM l-OPA1+2.5μM S-Opa1 (G300E) +CL	2.5μM l-OPA1+2.5μM S-Opa1 (G300E) +CL	2.5μM l-OPA1+2.5μM S-Opa1 (G300E) +CL	5μM l-OPA1+5μM S-Opa1 (G300E) +CL	5μM l-OPA1+5μM S-Opa1 (G300E) +CL	5μM l-OPA1+5μM S-Opa1 (G300E) +CL
0	4.755438	4.513169	3.022356	5.288799	5.808968	5.925167	6.702693	5.073911	7.303533	6.659328	5.077586	7.25075	2.635531	2.645077	2.998769	3.271268	3.084337	3.169128	4.079558	4.579558	4.000841	0.599317	0.657288736	0.644685	1.95465	1.853493176	2.123744	2.61288	3.658423	3.894099	0.035025	4.13406	1.990148	5.136432	5.733745374	5.351175	5.640698	5.963946	5.754933193	5.610076	6.878602	5.359944
3	4.95582	4.739681	3.158302	6.896262	7.236163	7.018547	6.756779	6.162959	8.322526	6.816213	5.307682	7.827245	3.506543	3.611155	3.833577	4.048555	4.01487	4.246121	6.46196	8.561854	6.593936	2.993167	2.597831381	2.921953	3.334667	3.92927625	4.532398	5.252526	6.266081	6.837164	4.864582	7.835025	5.34	9.935141	8.756970243	8.90597	11.12296	15.03418	10.30258733	11.36904	14.85955	15.1711
6	5.156203	4.966192	3.321916	7.410955	7.624341	8.09373	7.076621	7.193367	9.041218	7.075678	5.807682	8.105828	4.877556	4.587233	4.968385	5.234391	5.281225	5.256913	8.50465	9.579558	8.084087	5.287017	5.538374027	5.199221	5.733455	6.005059324	6.941052	7.892171	8.873739	9.780228	9.694138	11.53599	8.689852	14.2506	11.78019511	12.46076	16.60523	24.10442	14.85024147	17.128	22.8405	24.98226
9	5.356585	5.192704	3.664958	8.016682	8.265141	8.318966	7.943126	8.32753	9.62931	7.74276	6.03223	8.679724	6.248568	5.543311	5.903193	6.712676	6.032978	6.172324	9.370802	11.09697	9.700571	7.680868	7.478916672	7.476489	6.8653	8.080842399	9.829683	10.53182	11.4814	12.72329	14.52369	15.23696	12.0397	19.30768	14.80341998	16.01556	22.08749	33.17466	19.3978956	22.88696	30.82144	34.79342
12	5.546968	5.192704	3.899884	8.926347	8.827963	9.515675	9.056928	8.939009	9.875262	8.056928	6.756779	8.857694	7.71958	6.469389	6.938	8.263919	8.84337	8.468696	11.01136	12.98493	10.59998	10.03472	9.419459317	9.753757	7.523928	10.15662547	13.73254	13.17146	14.08905	15.66636	19.35325	18.93792	15.38955	24.36476	17.82664485	19.57035	27.56975	42.2449	23.94554974	28.64592	38.80239	44.60457
15	5.73735	5.192704	4.12885	9.215075	9.028687	10.16969	10.15968	9.505852	11.19404	8.596839	7.301579	9.064792	9.190593	7.954675	8.067281	10.80583	9.791615	9.931904	12.95266	14.13004	12.05526	12.18857	11.36000196	12.03103	8.653753	12.23240855	17.6354	15.81111	16.69671	18.60942	24.18281	22.63889	18.73941	28.42184	20.84986972	23.12515	33.05202	43.1346	28.49320388	34.40488	46.86789	55.439
18	5.927733	5.292704	4.346684	9.727923	9.828687	10.93997	10.62391	10.52819	11.92152	9.239069	7.501511	9.640868	10.66161	8.771546	8.607616	11.2469	11.85257	11.78172	14.36367	15.82881	13.66639	14.44242	13.30054461	14.30829	10.90353	14.30819162	19.53826	18.45076	19.30437	20.55249	29.01236	26.33985	22.08926	30.47892	23.87309459	26.67994	38.53428	45.26245	36.04085802	43.8594	49.00277	55.8077
21	6.178115	5.927043	4.661642	11.03964	10.28687	11.05615	11.26332	10.82804	12.70654	9.633236	7.921813	10.03887	12.13262	9.927359	10.42424	12.85203	12.78705	12.13939	15.92538	18.35149	15.18443	16.69627	16.24108725	16.4532	14.15331	16.3839747	22.12847	21.0904	21.91203	23.49555	33.84192	30.04082	25.43911	39.53601	26.89631946	30.23474	44.01655	45.74067	37.20310472	44.905	48.74523	56.1764
24	6.228497	6.325264	4.785645	12.6458	10.83159	11.29866	11.4527	11.43583	13.47131	10.07428	8.679724	10.4081	13.60363	11.08317	11.77231	13.22148	12.27835	13.23543	17.5416	19.96538	17.01901	18.95012	18.1816299	18.1964	16.40308	18.45975777	25.72948	23.73005	24.51969	25.43862	37.67148	34.43357	28.78896	43.99925	29.91954433	33.78953	49.30791	46.2189	39.36535142	45.9506	50.7514	56.5451
27	6.288798	6.845782	4.921823	13.06684	11.31585	11.46914	11.95206	12.78337	12.94894	10.4527	9.140868	10.91081	15.07464	12.73899	12.8412	14.62273	13.86851	14.34492	18.99063	21.41439	18.5248	21.20397	19.81221725	21.93961	18.65286	20.53554084	30.33049	26.36969	27.12734	28.38168	38.50103	38.31435	32.13881	44.39634	34.28260916	37.34432	49.52361	47.0581	42.52759813	46.9962	51.4748	56.9138
30	6.449262	6.778287	5.204267	13.6716	11.92309	11.90266	12.52453	13.78987	13.23716	10.91794	9.887099	11.32974	16.03457	14.3948	14.34685	15.12957	14.52128	15.16171	20.78038	22.74705	20.31206	23.45782	21.06271519	23.58281	20.90264	20.42506336	36.6387	27.43652	28.80588	29.9213	40.20986	41.3914	35.48866	44.79343	35.35065748	38.5769	49.73931	48.42074	45.68984483	48.0418	52.1982	57.2825
33	6.559645	7.004799	5.447379	14.16079	12.33034	12.61933	12.95517	14.5804	13.72409	11.04858	10.03887	11.73177	16.92167	15.55061	15.85249	16.87568	15.94326	16.87737	22.94513	23.70748	21.8695	26.53167	24.32578339	23.12601	24.15242	24.68710699	37.15667	28.42464	30.80107	30.9189	43.80556	42.38749	38.83852	45.19051	36.4187058	39.39673	49.95502	49.12543	48.85209154	49.0874	52.9216	57.6512
36	6.670027	7.231311	5.740886	14.79959	12.83521	13.27562	12.05853	15.83432	14.26998	11.69336	11.27254	12.06479	17.80877	17.70643	17.35813	17.92004	16.75887	18.69396	23.42578	24.84165	22.07689	28.60552	26.47810623	24.92185	28.40219	27.76289007	37.67465	29.43882	31.84803	31.0835	44.51127	43.1612	47.0781	45.5876	37.48675412	40.21656	50.17072	49.41467	54.61534191	50.133	53.645	58.0199
39	6.78041	7.457823	5.794249	15.86183	13.03593	13.77515	12.60936	16.48636	14.83582	12.07329	11.4232	12.57236	18.69587	18.86224	18.86378	19.98298	18.08022	19.936	25.38555	25.80912	23.60911	29.93709	27.47497484	26.01242	32.65197	28.83867314	38.19262	30.44659	32.6705	31.90515	45.21697	43.93491	47.36234	45.98469	38.55480244	41.03639	50.38642	49.70392	54.8622598	51.1786	54.3684	58.3886
42	6.890792	7.684335	6.136132	15.8804	13.93883	14.0795	13.06698	16.9474	15.38085	12.58529	11.7131	13.05805	19.58297	19.01806	20.36942	21.21673	19.40908	21.03388	27.55315	26.86004	25.22994	31.26867	28.71843461	27.26556	36.17	31.28228564	38.7106	31.45815	33.82379	32.9174	47.92268	44.70862	47.64658	46.38178	39.62285076	41.85622	50.60212	49.99316	55.10917769	52.2242	55.0918	58.7573
45	7.001174	7.910847	6.537477	16.09355	14.46247	14.85519	13.73037	17.59818	15.94362	12.79033	12.26998	13.47238	20.47007	21.17387	21.87506	23.83173	20.10629	22.0916	28.07914	27.08591	27.81258	32.60024	30.56871208	28.39883	36.82384	33.832487	39.22857	32.30836	34.83754	34.2866	50.82839	45.48233	47.93081	46.77887	40.69089908	42.67605	50.81783	50.28241	55.35609558	53.2698	55.8152	59.126
48	7.111557	8.137359	6.68423	16.09493	15.04202	15.15891	14.28272	18.0182	16.58967	13.26883	12.76166	13.73177	21.35717	22.32968	23.38071	24.44485	24.82457	25.15127	29.87545	28.09548	28.96449	33.49299	31.06558069	30.14204	37.47769	36.85401575	39.74655	33.37259	35.89893	35.51648	51.13409	46.25604	48.21505	47.17596	41.75894739	43.49588	51.03353	50.57165	55.60301347	54.3154	56.5386	59.4947
51	7.221939	8.363871	6.847982	15.55089	15.14202	15.71003	14.85167	18.65261	17.27617	13.9344	13.02798	13.85769	22.24427	23.4855	24.88635	26.16447	25.78449	25.79503	30.80666	29.20854	29.92524	34.02987	32.96244931	32.88524	38.13154	38.00141987	40.26452	34.33627	36.36374	36.74636	51.4398	47.02975	48.49929	47.57305	42.82699571	44.31571	51.24923	50.86089	55.84993136	55.361	57.262	59.8634
54	7.332322	8.590383	6.889796	15.79749	15.51869	16.28859	15.39344	19.12376	18.02798	14.40216	13.2943	14.14087	23.13138	24.64131	25.69488	27.72932	26.27608	26.54217	31.30479	30.84447	31.71314	35.54094	30.85931793	35.79511	38.78538	38.82001094	40.78249	35.33553	37.68074	37.97625	51.74551	47.80346	48.78352	47.97014	43.89504403	45.13554	51.46493	51.15014	56.09684925	56.4066	57.9854	60.2321
57	7.442704	8.716894	7.584532	16.09789	15.95259	16.94185	15.96419	19.91745	19.12482	15.04317	13.46063	14.4081	24.01848	25.79713	26.53807	27.0162	26.76849	27.16548	32.69899	31.18084	32.07309	36.28362	32.75618654	36.38316	42.05462	39.638602	41.30047	37.58257	38.99774	39.20613	52.05121	48.57717	49.06776	48.36723	44.96309235	45.87537	51.68064	51.43938	56.34376714	57.4522	58.7088	60.6008
60	7.553087	9.043406	8.13263	16.59276	16.54767	17.48947	16.19953	20.18573	19.23716	15.71058	13.69497	14.68165	24.90558	26.95294	27.18608	27.71742	28.5763	28.77927	33.38424	32.07243	33.35472	37.00131	34.65305516	37.28152	42.05462	40.45719307	41.81844	38.33425	40.31473	40.43601	52.35692	49.35088	49.352	48.76432	46.03114067	46.5452	51.89634	51.72863	56.59068504	58.4978	59.4322	60.9695
63	7.863469	9.269918	7.678209	16.91524	16.54767	17.85042	16.90583	20.50567	19.72409	16.63403	13.93272	15.06479	25.79268	27.10875	27.84828	28.81371	29.07834	29.34164	33.86334	33.66656	35.51286	37.94268	36.7442449	37.92472	42.05462	41.27578414	42.21975	39.08594	41.63173	41.6659	52.66262	50.12459	49.63623	49.16141	47.09918899	47.91503	52.11204	52.01787	56.83760293	59.5434	60.1556	61.3382
66	7.773851	9.49643	8.53396	17.03968	16.88787	18.51497	17.06907	21.0289	20.26324	18.08769	14.3596	15.57236	26.67978	28.26457	28.37992	31.17605	30.78015	31.04476	34.25237	34.71091	36.07079	38.70395	36.78354346	38.5567	41.35462	42.0943752	43.08773	39.83762	42.94873	42.89578	52.96833	50.8983	49.92047	49.5585	48.16723731	48.78486	52.32774	52.30711	57.08452082	60.989	60.979	61.7069
69	7.884234	9.229419	9.060963	17.1259	16.89539	18.75248	17.13546	21.29165	20.50033	18.695	14.60592	16.08125	26.96475	28.42038	29.05522	31.53838	31.26215	32.83104	35.97029	35.91801	36.68796	39.50173	38.59266244	39.09247	42.05462	42.91296627	43.2557	40.5893	44.26573	44.12566	53.27404	51.67201	50.20471	49.95559	49.23528563	48.8547	52.54344	52.59636	57.33143871	61.6346	61.6024	62.0756
