# Supplementary material for: Two forms of Opa1 cooperate to complete fusion of the mitochondrial inner-membrane
Source: eLife. 2020 Jan 10;9:e50973. doi: 10.7554/eLife.50973 (PMC7299343; doi:10.7554/eLife.50973)
Supplement: Figure 2—figure supplement 1—source data 1. [file elife-50973-fig2-figsupp1-data1.zip › Figure 2-fig sup 1-source data 1/Figure 2-fig sup 1-source data 1B specific activity.csv]

concentration (μM)	CL(-)	CL(-)	CL(-)	CL(+)	CL(+)	CL(+)
2	0.01187	0.005625	3	0.04006	0.00389	3
1	0.005074	0.00210123	3	0.037091	0.008829383	3
0.5	0.00429563735	0.00020493	3	0.02906862	0.0072834	3
0.25	0.000007211	0.000005311	3	0.02318	0.00661	3
0.1	0.000411	0.0001546	3	0.01029	0.004316	3
