# Supplementary material for: Two forms of Opa1 cooperate to complete fusion of the mitochondrial inner-membrane
Source: eLife. 2020 Jan 10;9:e50973. doi: 10.7554/eLife.50973 (PMC7299343; doi:10.7554/eLife.50973)
Supplement: Figure 2—figure supplement 1—source data 1. [file elife-50973-fig2-figsupp1-data1.zip › Figure 2-fig sup 1-source data 1/Figure 2-fig sup 1-source data 1E speed.csv]

	5	2.5μM l-OPA1+2.5μM S-Opa1 (G300E) +CL	1	0.8	0.6	0.4	0.2	5+cl	2.5+cl	1+cl	0.8+cl	0.6+cl	0.4+cl	0.2+cl
	0.087191	0.036057	0.00938432	0.00054232	0.000323	0.000342	0.0000943	0.28743	0.10987	0.038915	0.06978	0.009751	0.009072	0.00942
	0.098321	0.044345	0.00085934	0.00039342	0.000543	0.000655	0.00029823	0.247593	0.12596	0.059234	0.029948	0.01432	0.004748	0.0002183
	0.084759	0.034543	0.022342	0.0005434	0.000523	0.000875	2.232e-007	0.57493	0.11283	0.027342	0.023443	0.018765	0.007518	0.0002232
	0.078493	0.029283
