# Supplementary material for: Two forms of Opa1 cooperate to complete fusion of the mitochondrial inner-membrane
Source: eLife. 2020 Jan 10;9:e50973. doi: 10.7554/eLife.50973 (PMC7299343; doi:10.7554/eLife.50973)
Supplement: Figure 2—figure supplement 1—source data 1. [file elife-50973-fig2-figsupp1-data1.zip › Figure 2-fig sup 1-source data 1/Figure 2-fig sup 1-source data 1A specific activity (l-Opa1 wt).csv]

concentration (μM)	CL(-)	CL(-)	CL(-)	CL(+)	CL(+)	CL(+)
5	0.002994	0.0004873641	3	0.04728	0.0070442	3
2.5	0.0000596	0.0000025	3	0.0282	0.00148216985	3
1	0.000187	7.97e-008	3	0.01989	0.00387368901	3
0.8	0.0000133	3.8427e-007	3	0.0197	0.0018392	3
0.6	0.00000579	1.3485e-008	3	0.009047	0.0092371798782	3
0.4	0.00000649	6.5404026e-007	3	0.004185	0.00033333333	3
0.2	0.00000549	6.5404026e-008	3	0.000911	0.000187368901	3
