# Supplementary material for: Two forms of Opa1 cooperate to complete fusion of the mitochondrial inner-membrane
Source: eLife. 2020 Jan 10;9:e50973. doi: 10.7554/eLife.50973 (PMC7299343; doi:10.7554/eLife.50973)
Supplement: Figure 2—figure supplement 2—source data 1. [file elife-50973-fig2-figsupp2-data1.zip]

Archive with 50 entries (47 files):
- Figure 2-fig sup 2-source data1/
- Figure 2-fig sup 2-source data1/Figure 2-fig sup 2 G (l) Figure 2-fig sup 2 I (r) .jpg
- __MACOSX/
- __MACOSX/Figure 2-fig sup 2-source data1/
- __MACOSX/Figure 2-fig sup 2-source data1/._Figure 2-fig sup 2 G (l) Figure 2-fig sup 2 I (r) .jpg
- Figure 2-fig sup 2-source data1/Figure 2-fig sup 2 D.jpg
- __MACOSX/Figure 2-fig sup 2-source data1/._Figure 2-fig sup 2 D.jpg
- Figure 2-fig sup 2-source data1/Figure 2-fig sup 2 E.jpg
- __MACOSX/Figure 2-fig sup 2-source data1/._Figure 2-fig sup 2 E.jpg
- Figure 2-fig sup 2-source data1/Figure 2-fig sup 2 L.csv
- __MACOSX/Figure 2-fig sup 2-source data1/._Figure 2-fig sup 2 L.csv
- Figure 2-fig sup 2-source data1/Figure 2-fig sup 2 F.jpg
- __MACOSX/Figure 2-fig sup 2-source data1/._Figure 2-fig sup 2 F.jpg
- Figure 2-fig sup 2-source data1/Figure 2-fig sup 2 I.csv
- __MACOSX/Figure 2-fig sup 2-source data1/._Figure 2-fig sup 2 I.csv
- Figure 2-fig sup 2-source data1/Figure 2-fig sup 2 B.jpg
- __MACOSX/Figure 2-fig sup 2-source data1/._Figure 2-fig sup 2 B.jpg
- Figure 2-fig sup 2-source data1/Figure 2-fig sup 2 C.jpg
- __MACOSX/Figure 2-fig sup 2-source data1/._Figure 2-fig sup 2 C.jpg
- Figure 2-fig sup 2-source data1/Figure 2-fig sup 2 H.csv
- __MACOSX/Figure 2-fig sup 2-source data1/._Figure 2-fig sup 2 H.csv
- Figure 2-fig sup 2-source data1/Figure 2-fig sup 2 J.csv
- __MACOSX/Figure 2-fig sup 2-source data1/._Figure 2-fig sup 2 J.csv
- Figure 2-fig sup 2-source data1/Figure 2-fig sup 2 A.jpg
- __MACOSX/Figure 2-fig sup 2-source data1/._Figure 2-fig sup 2 A.jpg
- Figure 2-fig sup 2-source data1/Figure 2-fig sup 2 K.csv
- __MACOSX/Figure 2-fig sup 2-source data1/._Figure 2-fig sup 2 K.csv
- Figure 2-fig sup 2-source data1/Figure 2-fig sup 2 F.csv
- __MACOSX/Figure 2-fig sup 2-source data1/._Figure 2-fig sup 2 F.csv
- Figure 2-fig sup 2-source data1/Figure 2-fig sup 2 L.jpg
- __MACOSX/Figure 2-fig sup 2-source data1/._Figure 2-fig sup 2 L.jpg
- Figure 2-fig sup 2-source data1/Figure 2-fig sup 2 G.csv
- __MACOSX/Figure 2-fig sup 2-source data1/._Figure 2-fig sup 2 G.csv
- Figure 2-fig sup 2-source data1/Figure 2-fig sup 2 E.csv
- __MACOSX/Figure 2-fig sup 2-source data1/._Figure 2-fig sup 2 E.csv
- Figure 2-fig sup 2-source data1/Figure 2-fig sup 2 D.csv
- __MACOSX/Figure 2-fig sup 2-source data1/._Figure 2-fig sup 2 D.csv
- Figure 2-fig sup 2-source data1/Figure 2-fig sup 2 K.jpg
- __MACOSX/Figure 2-fig sup 2-source data1/._Figure 2-fig sup 2 K.jpg
- Figure 2-fig sup 2-source data1/Figure 2-fig sup 2 J.jpg
- __MACOSX/Figure 2-fig sup 2-source data1/._Figure 2-fig sup 2 J.jpg
- Figure 2-fig sup 2-source data1/Figure 2-fig sup 2 A.csv
- __MACOSX/Figure 2-fig sup 2-source data1/._Figure 2-fig sup 2 A.csv
- Figure 2-fig sup 2-source data1/Figure 2-fig sup 2 C.csv
- __MACOSX/Figure 2-fig sup 2-source data1/._Figure 2-fig sup 2 C.csv
- Figure 2-fig sup 2-source data1/Figure 2-fig sup 2 H.jpg
- __MACOSX/Figure 2-fig sup 2-source data1/._Figure 2-fig sup 2 H.jpg
- Figure 2-fig sup 2-source data1/Figure 2-fig sup 2 B.csv
- __MACOSX/Figure 2-fig sup 2-source data1/._Figure 2-fig sup 2 B.csv
- __MACOSX/._Figure 2-fig sup 2-source data1
