# Supplementary material for: Two forms of Opa1 cooperate to complete fusion of the mitochondrial inner-membrane
Source: eLife. 2020 Jan 10;9:e50973. doi: 10.7554/eLife.50973 (PMC7299343; doi:10.7554/eLife.50973)
Supplement: Figure 2—figure supplement 2—source data 1. [file elife-50973-fig2-figsupp2-data1.zip › Figure 2-fig sup 2-source data1/Figure 2-fig sup 2 I.csv]

	WB intensity	Ab 590
0	0	0.1796
interface	0.4805	0.1802
15%	0	0.0064
interface	0	0.0126
30%	0.6699	0.0071
60%	0.2135	0.0021
