# Supplementary material for: Two forms of Opa1 cooperate to complete fusion of the mitochondrial inner-membrane
Source: eLife. 2020 Jan 10;9:e50973. doi: 10.7554/eLife.50973 (PMC7299343; doi:10.7554/eLife.50973)
Supplement: Figure 2—figure supplement 2—source data 1. [file elife-50973-fig2-figsupp2-data1.zip › Figure 2-fig sup 2-source data1/Figure 2-fig sup 2 C.csv]

	WB band intensity	Ab 590
0	0	0.0163
interface	0	0.1933
15%	0.09	0.1947
interface	0.9	0.4245
30%	0	0.0199
60%	0	0.0238
