# Supplementary material for: Two forms of Opa1 cooperate to complete fusion of the mitochondrial inner-membrane
Source: eLife. 2020 Jan 10;9:e50973. doi: 10.7554/eLife.50973 (PMC7299343; doi:10.7554/eLife.50973)
Supplement: Figure 2—figure supplement 3—source data 1. [file elife-50973-fig2-figsupp3-data1.zip › Figure 2-fig sup 3-source data1/Figure 2-fig sup 3.csv]

Time(µs)	TexasRed DHPE	2D diffusion fit	l-Opa1	2D diffusion fit
0.2	3.280925		3.135986
0.4	1.420829		1.321053
0.6	1.388247		1.392961
0.8	1.542677		1.130882
1	1.217298		1.011476
1.2	0.837091		1.195712
1.4	1.261998	1.185632	1.254375	1.057435
1.6	1.164994	1.116076	0.930897	1.042906
1.8	0.945916	1.078352	1.024551	1.02971
2	1.043783	1.05789	0.911487	1.017723
2.2	1.051358	1.04679	0.988277	1.006836
2.4	1.089205	1.040765	1.073241	0.996946
2.6	0.829633	1.037494	1.057671	0.987963
2.8	1.20468	1.035715	0.973106	0.979803
3	0.934708	1.034745	0.950342	0.97239
3.2	0.82242	1.034215	0.803901	0.965656
3.6	1.009164	1.03376	1.058696	0.953981
4	0.947575	1.033612	1.132517	0.944345
4.4	1.020782	1.033554	1.05823	0.93639
4.8	1.03184	1.033522	1.014018	0.929821
5.2	1.03	1.033499	0.95	0.924397
5.6	1.082194	1.033477	0.682669	0.919915
6	1.187886	1.033457	1.14598	0.916211
6.4	1.202461	1.033436	1.023003	0.913149
7.2	1.077339	1.033396	0.820405	0.90852
8	0.988022	1.033355	0.941386	0.905344
8.8	1.094298	1.033315	0.718486	0.903157
9.6	1.075308	1.033274	0.905128	0.901642
10.4	1.192578	1.033234	0.945303	0.900584
11.2	0.991765	1.033193	0.818831	0.899838
12	1.017758	1.033153	0.955883	0.899304
12.8	1.096505	1.033113	0.978036	0.898913
14.4	1.028376	1.033032	0.865781	0.898395
16	1.075873	1.032951	0.832165	0.898066
17.6	1.073817	1.032871	0.844331	0.897823
19.2	0.99821	1.032791	0.963241	0.897622
20.8	1.080481	1.032711	0.923603	0.89744
22.4	0.995599	1.032631	0.982709	0.897267
24	1.11078	1.032551	0.886792	0.897098
25.6	1.035177	1.032471	0.937876	0.896932
28.8	1.048626	1.032312	0.883831	0.896603
32	1.009875	1.032153	0.981366	0.896277
35.2	0.961584	1.031994	0.866181	0.895952
38.4	1.04924	1.031837	0.888172	0.89563
41.6	0.991631	1.031679	0.945125	0.89531
44.8	1.007425	1.031522	0.903676	0.894991
48	1.073531	1.031366	0.86195	0.894674
51.2	1.026654	1.03121	0.909933	0.894359
57.6	1.021201	1.030899	0.935544	0.893735
64	1.042557	1.03059	0.912265	0.893117
70.4	1.022144	1.030282	0.940413	0.892506
76.8	1.034041	1.029977	0.859661	0.891903
83.2	1.026378	1.029673	0.898577	0.891305
89.6	1.056325	1.02937	0.894628	0.890714
96	1.034384	1.029069	0.917367	0.89013
102.4	1.03863	1.02877	0.901732	0.889552
115.2	1.061618	1.028176	0.851763	0.888414
128	1.030636	1.027588	0.83084	0.8873
140.8	1.079086	1.027006	0.885283	0.886209
153.6	1.017097	1.026429	0.887311	0.885141
166.4	1.034085	1.025858	0.91055	0.884093
179.2	1.033421	1.025292	0.905689	0.883067
192	1.0148	1.024732	0.873688	0.882061
204.8	1.043182	1.024176	0.854237	0.881073
230.4	1.017634	1.023079	0.886898	0.879155
256	1.02389	1.022	0.860736	0.877307
281.6	1.030139	1.020938	0.863808	0.875525
307.2	1.024145	1.019893	0.889878	0.873805
332.8	1.010734	1.018863	0.853368	0.872144
358.4	1.006557	1.017848	0.869337	0.870537
384	1.00118	1.016847	0.854125	0.868982
409.6	1.001784	1.01586	0.858819	0.867476
460.8	1.01255	1.013922	0.87543	0.8646
512	1.021495	1.012029	0.853074	0.861889
563.2	1.015951	1.010179	0.850171	0.859326
614.4	1.002309	1.008367	0.862409	0.856898
665.6	1.00602	1.006591	0.862722	0.854591
716.8	1.00667	1.004847	0.854084	0.852394
768	1.001377	1.003134	0.855073	0.850297
819.2	1.001225	1.001448	0.842258	0.848291
921.6	1.009919	0.998154	0.839488	0.844524
1024	0.986406	0.994952	0.852702	0.84104
1126.4	0.990835	0.991831	0.82742	0.837796
1228.8	0.986492	0.988782	0.838824	0.834759
1331.2	0.984106	0.985798	0.83425	0.831901
1433.6	0.97925	0.982874	0.830761	0.829199
1536	0.976072	0.980004	0.84045	0.826633
1638.4	0.977295	0.977184	0.829496	0.824189
1843.2	0.968274	0.971681	0.826786	0.819608
2048	0.962428	0.966339	0.819282	0.815372
2252.8	0.957907	0.961143	0.812359	0.811417
2457.6	0.947112	0.956077	0.811145	0.807693
2662.4	0.945317	0.951132	0.802682	0.804165
2867.2	0.936131	0.946297	0.798088	0.800803
3072	0.946499	0.941565	0.798981	0.797585
3276.8	0.926774	0.936931	0.799666	0.794493
3686.4	0.92467	0.927935	0.791917	0.788629
4096	0.916499	0.919274	0.78262	0.783122
4505.6	0.908805	0.910921	0.779547	0.777907
4915.2	0.902214	0.902854	0.77549	0.772941
5324.8	0.89066	0.895055	0.773824	0.768189
5734.4	0.885455	0.887508	0.760476	0.763626
6144	0.87447	0.880199	0.757677	0.759232
6553.6	0.868383	0.873117	0.754664	0.75499
7372.8	0.857435	0.859587	0.736859	0.746914
8192	0.845618	0.846841	0.732076	0.739316
9011.2	0.841035	0.83481	0.726788	0.732138
9830.4	0.825444	0.823438	0.721878	0.725335
10649.6	0.818689	0.812672	0.716738	0.718869
11468.8	0.807394	0.802467	0.71119	0.712713
12288	0.800995	0.792781	0.702002	0.70684
13107.2	0.79676	0.783578	0.694089	0.70123
14745.6	0.773804	0.766489	0.684631	0.690724
16384	0.758435	0.750966	0.68057	0.681069
18022.4	0.744681	0.736813	0.674088	0.672164
19660.8	0.731695	0.723866	0.661846	0.663924
21299.2	0.720446	0.711986	0.654596	0.656278
22937.6	0.707391	0.701051	0.646424	0.649166
24576	0.699047	0.690961	0.641391	0.642535
26214.4	0.686242	0.681627	0.636961	0.636339
29491.2	0.672335	0.664925	0.633283	0.625098
32768	0.654728	0.65044	0.620892	0.615177
36044.8	0.644841	0.63778	0.612805	0.606365
39321.6	0.634343	0.626639	0.60464	0.598494
42598.4	0.626163	0.616772	0.596157	0.591428
45875.2	0.616438	0.607985	0.589422	0.585055
49152	0.606397	0.60012	0.587053	0.579283
52428.8	0.594386	0.593045	0.579892	0.574034
58982.4	0.575202	0.580859	0.569201	0.564859
65536	0.560006	0.570766	0.556918	0.557123
72089.6	0.552167	0.562294	0.549755	0.550527
78643.2	0.547279	0.555101	0.538832	0.544848
85196.8	0.543057	0.548932	0.536657	0.539916
91750.4	0.53224	0.543594	0.533571	0.535601
98304	0.522361	0.538939	0.533316	0.531799
104857.6	0.514317	0.534849	0.528088	0.528428
117964.8	0.508496	0.528019	0.521703	0.522731
131072	0.498739	0.522564	0.519537	0.518116
144179.2	0.498034	0.518126	0.519602	0.514315
157286.4	0.502852	0.514458	0.51973	0.51114
170393.6	0.498643	0.511385	0.50951	0.508456
183500.8	0.495041	0.50878	0.503473	0.506163
196608	0.500783	0.506549	0.505753	0.504185
209715.2	0.508158	0.504621	0.502939	0.502464
235929.6	0.515508	0.501467	0.492428	0.499627
262144	0.516816	0.499008	0.489973	0.497395
288358.4	0.505705	0.497048	0.488687	0.495601
314572.8	0.508368	0.495455	0.489169	0.494133
340787.2	0.503454	0.49414	0.485478	0.492914
367001.6	0.508601	0.493039	0.484839	0.491889
393216	0.510732	0.492106	0.487537	0.491017
419430.4	0.500902	0.491308	0.48755	0.490268
471859.2	0.475615	0.490019	0.497141	0.489052
524288	0.474716	0.489028	0.486184	0.488112
576716.8	0.47289	0.488248	0.482316	0.487368
629145.6	0.459276	0.487619	0.490138	0.486767
681574.4	0.456828	0.487105	0.485366	0.486273
734003.2	0.456671	0.486677	0.474859	0.485862
786432	0.457815	0.486317	0.477948	0.485514
838860.8	0.469071	0.48601	0.475125	0.485218
943718.4	0.472127	0.485519	0.477922
1048576	0.459512	0.485144	0.470216
1153433.6	0.473544	0.48485	0.476187
1258291.2	0.467426	0.484615	0.491618
1363148.8	0.45886	0.484423	0.500336
1468006.4	0.445386	0.484265	0.486645
1572864	0.465692	0.484131	0.474104
1677721.6	0.463553	0.484018	0.473783
1887436.8	0.43359	0.483838	0.452755
2097152	0.42204	0.4837	0.457286
2306867.2	0.432744	0.483593	0.454739
2516582.4	0.431351	0.483508	0.458315
2726297.6	0.45143	0.483438	0.443206
2936012.8	0.45074	0.48338	0.447818
3145728	0.436038	0.483332	0.43746
3355443.2	0.425586	0.483291	0.433547
			-0.05
