# Supplementary material for: Two forms of Opa1 cooperate to complete fusion of the mitochondrial inner-membrane
Source: eLife. 2020 Jan 10;9:e50973. doi: 10.7554/eLife.50973 (PMC7299343; doi:10.7554/eLife.50973)
Supplement: Figure 3—source data 1. [file elife-50973-fig3-data1.zip › Figure 3-source data1/Figure 3E-source data.csv]

s-OPA1	s-OPA1+GTP
194	432
218	202
184	450
195	355
139	412
137	445
109	297
301	376
250	294
140	424
	396
	376
