# Supplementary material for: Two forms of Opa1 cooperate to complete fusion of the mitochondrial inner-membrane
Source: eLife. 2020 Jan 10;9:e50973. doi: 10.7554/eLife.50973 (PMC7299343; doi:10.7554/eLife.50973)
Supplement: Figure 3—source data 1. [file elife-50973-fig3-data1.zip › Figure 3-source data1/Figure 3B-source data.csv]

	Cardiolipin(-)	Cardiolipin(-)	Cardiolipin(-)	Cardiolipin(-)	Cardiolipin(-)	Cardiolipin(-)	Cardiolipin(-)	Cardiolipin(-)	Cardiolipin(-)	Cardiolipin(-)	Cardiolipin on bilayer only	Cardiolipin on bilayer only	Cardiolipin on bilayer only	Cardiolipin on bilayer only	Cardiolipin on bilayer only	Cardiolipin on bilayer only	Cardiolipin on bilayer only	Cardiolipin on bilayer only	Cardiolipin on bilayer only	Cardiolipin on bilayer only	Cardiolipin on bilayer and proteoliposome	Cardiolipin on bilayer and proteoliposome	Cardiolipin on bilayer and proteoliposome	Cardiolipin on bilayer and proteoliposome	Cardiolipin on bilayer and proteoliposome	Cardiolipin on bilayer and proteoliposome	Cardiolipin on bilayer and proteoliposome	Cardiolipin on bilayer and proteoliposome	Cardiolipin on bilayer and proteoliposome	Cardiolipin on bilayer and proteoliposome
GTP(-)	182	230	148	153	201	127	167	162	221	141	137	195	184	209	271	150	208	226	153	178	290	151	257	189	187	226	138	230	258	264
GTP(+)	202	172	124	213	214	129	117	215	172	204	445	337	364	389	369	293	438	279	363	295	358	397	411	482	430	439	412	301	399	505
