# Supplementary material for: Two forms of Opa1 cooperate to complete fusion of the mitochondrial inner-membrane
Source: eLife. 2020 Jan 10;9:e50973. doi: 10.7554/eLife.50973 (PMC7299343; doi:10.7554/eLife.50973)
Supplement: Figure 3—source data 1. [file elife-50973-fig3-data1.zip › Figure 3-source data1/Figure 3C-source data.csv]

GMPPCP(-)	GMPPCP(+)
137	14
170	19
72	17
154	32
185	32
154	65
104	16
