# Supplementary material for: Two forms of Opa1 cooperate to complete fusion of the mitochondrial inner-membrane
Source: eLife. 2020 Jan 10;9:e50973. doi: 10.7554/eLife.50973 (PMC7299343; doi:10.7554/eLife.50973)
Supplement: Figure 3—source data 1. [file elife-50973-fig3-data1.zip › Figure 3-source data1/Figure 3D-source data.csv]

GTP(-)	GTP(+)
102	394
159	348
153	308
181	269
119	262
161	358
171	243
194	453
131	325
117	337
98	288
106	269
131	368
217	265
260	354
