# Supplementary material for: Two forms of Opa1 cooperate to complete fusion of the mitochondrial inner-membrane
Source: eLife. 2020 Jan 10;9:e50973. doi: 10.7554/eLife.50973 (PMC7299343; doi:10.7554/eLife.50973)
Supplement: Figure 3—figure supplement 1—source data 1. [file elife-50973-fig3-figsupp1-data1.zip]

Archive with 10 entries (7 files):
- Figure 3-fig sup 1-source data 1/
- Figure 3-fig sup 1-source data 1/Figure 3-fig sup 1-source data 1C.csv
- __MACOSX/
- __MACOSX/Figure 3-fig sup 1-source data 1/
- __MACOSX/Figure 3-fig sup 1-source data 1/._Figure 3-fig sup 1-source data 1C.csv
- Figure 3-fig sup 1-source data 1/Figure 3-fig sup 1-source data 1B.csv
- __MACOSX/Figure 3-fig sup 1-source data 1/._Figure 3-fig sup 1-source data 1B.csv
- Figure 3-fig sup 1-source data 1/Figure 3-fig sup 1-source data 1A.csv
- __MACOSX/Figure 3-fig sup 1-source data 1/._Figure 3-fig sup 1-source data 1A.csv
- __MACOSX/._Figure 3-fig sup 1-source data 1
