# Supplementary material for: Two forms of Opa1 cooperate to complete fusion of the mitochondrial inner-membrane
Source: eLife. 2020 Jan 10;9:e50973. doi: 10.7554/eLife.50973 (PMC7299343; doi:10.7554/eLife.50973)
Supplement: Figure 3—figure supplement 1—source data 1. [file elife-50973-fig3-figsupp1-data1.zip › Figure 3-fig sup 1-source data 1/Figure 3-fig sup 1-source data 1C.csv]

l-Opa1 (G300E) only	l-Opa1 (G300E) only	l-Opa1 (G300E) only	l-Opa1 (G300E) only	l-Opa1 (G300E) only	l-Opa1 (G300E) only	l-Opa1 (G300E) only	l-Opa1 (G300E) only	2:5	2:5	2:5	2:5	2:5	2:5	2:5	2:5	1:1	1:1	1:1	1:1	1:1	1:1	1:1	1:1	1:2	1:2	1:2	1:2	1:2	1:2	1:2	1:2	1:3	1:3	1:3	1:3	1:3	1:3	1:3	1:3	1:4	1:4	1:4	1:4	1:4	1:4	1:4	1:4	1:5	1:5
5	7	10	0	3	0	1	2	17	22	26	59	37	35	71		112	174	109	153	130	180	165	94	111	285	219	285	192	236	248		218	167	189	265	258	267	275	256	297	138	165	187	176	192			227	248
[truncated: 14 more columns]
