# Supplementary material for: Two forms of Opa1 cooperate to complete fusion of the mitochondrial inner-membrane
Source: eLife. 2020 Jan 10;9:e50973. doi: 10.7554/eLife.50973 (PMC7299343; doi:10.7554/eLife.50973)
Supplement: Figure 3—figure supplement 1—source data 1. [file elife-50973-fig3-figsupp1-data1.zip › Figure 3-fig sup 1-source data 1/Figure 3-fig sup 1-source data 1B.csv]

	l-Opa1 G300E	l-Opa1 G300E	l-Opa1 G300E	l-Opa1 G300E	l-Opa1 G300E	l-Opa1 G300E	l-Opa1 G300E	l-Opa1 G300E	s-Opa1 G300E + l-Opa1 G300E (at 1:1 ratio)	s-Opa1 G300E + l-Opa1 G300E (at 1:1 ratio)	s-Opa1 G300E + l-Opa1 G300E (at 1:1 ratio)	s-Opa1 G300E + l-Opa1 G300E (at 1:1 ratio)	s-Opa1 G300E + l-Opa1 G300E (at 1:1 ratio)	s-Opa1 G300E + l-Opa1 G300E (at 1:1 ratio)	s-Opa1 G300E + l-Opa1 G300E (at 1:1 ratio)	s-Opa1 G300E + l-Opa1 G300E (at 1:1 ratio)	S-Opa1 G300E: l-Opa1 G300E 2:1	S-Opa1 G300E: l-Opa1 G300E 2:1	S-Opa1 G300E: l-Opa1 G300E 2:1	S-Opa1 G300E: l-Opa1 G300E 2:1	S-Opa1 G300E: l-Opa1 G300E 2:1	S-Opa1 G300E: l-Opa1 G300E 2:1	S-Opa1 G300E: l-Opa1 G300E 2:1	S-Opa1 G300E: l-Opa1 G300E 2:1
N particles	5	7	10	0	3	0	2	2	2	1	1	2	2	17	5	10
