# Supplementary material for: Two forms of Opa1 cooperate to complete fusion of the mitochondrial inner-membrane
Source: eLife. 2020 Jan 10;9:e50973. doi: 10.7554/eLife.50973 (PMC7299343; doi:10.7554/eLife.50973)
Supplement: Figure 3—figure supplement 1—source data 1. [file elife-50973-fig3-figsupp1-data1.zip › Figure 3-fig sup 1-source data 1/Figure 3-fig sup 1-source data 1A.csv]

wt l-Opa1 only	wt l-Opa1 only	wt l-Opa1 only	wt l-Opa1 only	wt l-Opa1 only	wt l-Opa1 only	wt l-Opa1 only	wt l-Opa1 only	5:2	5:2	5:2	5:2	5:2	5:2	5:2	5:2	1:1	1:1	1:1	1:1	1:1	1:1	1:1	1:1	1:2	1:2	1:2	1:2	1:2	1:2	1:2	1:2	1:3	1:3	1:3	1:3	1:3	1:3	1:3	1:3	1:4	1:4	1:4	1:4	1:4	1:4	1:4	1:4	1:5	1:5
196	221	138	206	232	124	252	227	115	137	142	156	119	166	155		72	66	81	69	66	85	65	84	40	20	20	56	59	57			28	31	19	23	14				5	6	1	6	7	9	10		1	1
[truncated: 6 more columns]
