# Supplementary material for: Two forms of Opa1 cooperate to complete fusion of the mitochondrial inner-membrane
Source: eLife. 2020 Jan 10;9:e50973. doi: 10.7554/eLife.50973 (PMC7299343; doi:10.7554/eLife.50973)
Supplement: Figure 4—source data 1. [file elife-50973-fig4-data1.zip › Figure 4-source data1/Figure 4-source data.csv]

	l-Opa1	cardiolipin in both liposome & Bilayer	l-Opa1	cardiolipin in both liposome & Bilayer	l-Opa1	cardiolipin in both liposome & Bilayer	l-Opa1 in liposome only	cardiolipin in both liposome & bilayer	l-Opa1 in liposome only	cardiolipin in both liposome & bilayer	l-Opa1 in liposome only	cardiolipin in both liposome & bilayer	s-Opa1	cardiolipin in bilayer & liposome	s-Opa1	cardiolipin in bilayer & liposome	s-Opa1	cardiolipin in bilayer & liposome
apo	3.12	1.8	3	2.985	2.92	3	0.05	0.2	5
GTP	18.65	2.31	5	5.173	0.82	5	0.1	0.3	5
GMPPCP	2.45	2.14	5
