# Supplementary material for: Two forms of Opa1 cooperate to complete fusion of the mitochondrial inner-membrane
Source: eLife. 2020 Jan 10;9:e50973. doi: 10.7554/eLife.50973 (PMC7299343; doi:10.7554/eLife.50973)
Supplement: Figure 4—figure supplement 1—source data 1. [file elife-50973-fig4-figsupp1-data1.zip › Figure 4-fig sup 1-source data1/Figure 4-fig sup 1A-source data.csv]

FRET efficiency	dye within single bilayer	dye within single bilayer	dye within single bilayer	dye within single bilayer	dye within single bilayer	dye within single bilayer	dye within single bilayer	dye within single bilayer	dye within single bilayer	dye within single bilayer	double bilayer	double bilayer	double bilayer	double bilayer	double bilayer	double bilayer	double bilayer	double bilayer	double bilayer	double bilayer	l-Opa1 FRET signal (homotypic conditions)	l-Opa1 FRET signal (homotypic conditions)	l-Opa1 FRET signal (homotypic conditions)	l-Opa1 FRET signal (homotypic conditions)	l-Opa1 FRET signal (homotypic conditions)	l-Opa1 FRET signal (homotypic conditions)	l-Opa1 FRET signal (homotypic conditions)	l-Opa1 FRET signal (homotypic conditions)	l-Opa1 FRET signal (homotypic conditions)	l-Opa1 FRET signal (homotypic conditions)	l-Opa1 FRET signal (heterotypic conditions)	l-Opa1 FRET signal (heterotypic conditions)	l-Opa1 FRET signal (heterotypic conditions)	l-Opa1 FRET signal (heterotypic conditions)	l-Opa1 FRET signal (heterotypic conditions)	l-Opa1 FRET signal (heterotypic conditions)	l-Opa1 FRET signal (heterotypic conditions)	l-Opa1 FRET signal (heterotypic conditions)	l-Opa1 FRET signal (heterotypic conditions)	l-Opa1 FRET signal (heterotypic conditions)
	0.9454	0.9259									0.125	0.0588									0.282	0.301	0.4847	0.43565	0.465069	0.381	0.3589	0.434523	0.456545	0.54353	0.34534	0.254323	0.4323	0.3532	0.3745
