# Supplementary material for: Two forms of Opa1 cooperate to complete fusion of the mitochondrial inner-membrane
Source: eLife. 2020 Jan 10;9:e50973. doi: 10.7554/eLife.50973 (PMC7299343; doi:10.7554/eLife.50973)
Supplement: Figure 4—figure supplement 1—source data 1. [file elife-50973-fig4-figsupp1-data1.zip › Figure 4-fig sup 1-source data1/Figure 4-fig sup 1B-source data.csv]

DOPC liposome tethered	DOPC liposome tethered	DOPC liposome tethered	DOPC liposome tethered	DOPC liposome tethered	DOPC liposome tethered	DOPC liposome tethered	DOPC liposome tethered	DOPC liposome tethered	DOPC liposome tethered
2	6	0	0	3	0	0	0	0	4
