# Supplementary material for: Two forms of Opa1 cooperate to complete fusion of the mitochondrial inner-membrane
Source: eLife. 2020 Jan 10;9:e50973. doi: 10.7554/eLife.50973 (PMC7299343; doi:10.7554/eLife.50973)
Supplement: Figure 5—source data 1. [file elife-50973-fig5-data1.zip › Figure 5-source data1/Figure 5-source data.csv]

time	control	hemifusion (heterotypic)	hemifusion (homotypic)
0	1	0.925	1
0.5	0.92	0.8625	0.93311
1	1.03	0.8875	0.956522
1.5	0.96	0.875	0.535117
2	0.98	0.8125	0.468227
2.5	1.02	0.825	0.421405
3	1.01	0.85	0.033445
3.5	0.88	0.725	0.063545
4	1.11	0.65	0.013378
4.5	0.97	0.7875
5	0.91	0.8375
5.5	0.91	0.725
6	0.88	0.75
6.5	0.85	0.725
7	1	0.7
7.5	0.86	0.7
8	0.99	0.775
8.5	0.97	0.6875
9	0.84	0.625
9.5	0.87	0.6625
10	0.86	0.675
10.5	0.88	0.6125
11	0.84	0.5375
11.5	0.83	0.6
12	0.92	0.6
12.5	0.79	0.525
13	0.81	0.6
13.5	0.87	0.5375
14	0.88	0.475
14.5	0.94	0.525
15	0.94	0.575
15.5	0.78	0.3
16	0.87	0.15
16.5	0.79	0.075
17	0.8	0.0875
17.5	0.84	0.0375
18	0.81	0.05
18.5	0.81	0
19	0.82	0.0125
19.5	0.83	0.0125
20	0.78	0.025
20.5	0.77	0.0125
21	0.83	0
21.5	0.77	0
22	0.82	0.0125
22.5	0.78	0
23	0.76	0
23.5	0.68	0.0125
24	0.81	0
24.5	0.78	0
25	0.72	0
25.5	0.67	0
26	0.78	0
26.5	0.72	0
27	0.76	0
27.5	0.8	0
28	0.82	0
28.5	0.78	0
29	0.79	0
29.5	0.78	0
30	0.79	0
