# Supplementary material for: Two forms of Opa1 cooperate to complete fusion of the mitochondrial inner-membrane
Source: eLife. 2020 Jan 10;9:e50973. doi: 10.7554/eLife.50973 (PMC7299343; doi:10.7554/eLife.50973)
Supplement: Figure 5—figure supplement 1—source data 1. [file elife-50973-fig5-figsupp1-data1.zip › Figure 5-fig sup 1-source data1/Figure 5-fig sup 1Bi-source data.csv]

time	control	heterotypic hemifusion		heterotypic hemifusion particle_3
0	1	0.952577
0.5	0.92	1.00183
1	1.03	0.903321
1.5	0.96	1.044048
2	0.98	1.156629
2.5	1.02	0.664086
3	1.01	0.783703
3.5	0.88	0.910356
4	1.11	0.755557
4.5	0.97	1.029974
5	0.91	0.839995
5.5	0.91	0.938502
6	0.88	0.664086
6.5	0.85	0.825921
7	1	0.959612
7.5	0.86	1.128483
8	0.99	0.938502
8.5	0.97	0.910356
9	0.84	0.839995
9.5	0.87	0.621868
10	0.86	0.825921
10.5	0.88	0.783703
11	0.84	0.938502
11.5	0.83	0.931467
12	0.92	0.854067
12.5	0.79	0.811849
13	0.81	1.065156
13.5	0.87	0.692232
14	0.88	1.114409
14.5	0.94	0.832959
15	0.94	0.839995
15.5	0.78	0.938502
16	0.87	0.882213
16.5	0.79	0.783703
17	0.8	0.797778
17.5	0.84	0.600761
18	0.81	0.910356
18.5	0.81	0.945538
19	0.82	0.614833
19.5	0.83	0.811849
20	0.78	0.685196
20.5	0.77	0.692232
21	0.83	0.058964
21.5	0.77	0.08711
22	0.82	0.150435
22.5	0.78	0.157471
23	0.76	-0.00436
23.5	0.68	0.051928
24	0.81	0.220799
24.5	0.78	-0.13805
25	0.72	0.101182
25.5	0.67	-0.09583
26	0.78	0.044892
26.5	0.72	-0.10991
27	0.76	-0.03251
27.5	0.8	-0.18731
28	0.82	0.016746
28.5	0.78	-0.03251
29	0.79	0.129328
29.5	0.78	0.080074
30	0.79
