# Supplementary material for: Two forms of Opa1 cooperate to complete fusion of the mitochondrial inner-membrane
Source: eLife. 2020 Jan 10;9:e50973. doi: 10.7554/eLife.50973 (PMC7299343; doi:10.7554/eLife.50973)
Supplement: Figure 5—figure supplement 1—source data 1. [file elife-50973-fig5-figsupp1-data1.zip › Figure 5-fig sup 1-source data1/Figure 5-fig sup 1Aiii-source data.csv]

time	control	homotypic hemifusion
0	1	1.005237
0.5	0.92	0.763549
1	1.03	0.649931
1.5	0.96	0.659682
2	0.98	0.580382
2.5	1.02	0.573156
3	1.01	0.522035
3.5	0.88	0.490971
4	1.11	0.495306
4.5	0.97	0.475792
5	0.91	0.449243
5.5	0.91	0.419254
6	0.88	0.124457
6.5	0.85	0.003069
7	1	0.003977
7.5	0.86	0.013006
8	0.99	0.006682
8.5	0.97	0.008491
9	0.84	0.008671
9.5	0.87	-0.00054
10	0.86	0.007948
10.5	0.88	0.013006
11	0.84	0.006682
11.5	0.83	0.008491
12	0.92	0.008671
12.5	0.79	-0.00054
13	0.81	0.007948
13.5	0.87	0.010295
14	0.88	0.010838
14.5	0.94	0.000179
15	0.94	0.012647
15.5	0.78	0.009757
16	0.87	0.006682
16.5	0.79	0.008312
17	0.8	0.007405
17.5	0.84	0.002711
18	0.81	0.000543
18.5	0.81	0.009936
19	0.82	0.006867
19.5	0.83	0.000358
20	0.78	0.009393
20.5	0.77	0.010838
21	0.83	0.001624
21.5	0.77	0.009757
22	0.82	0.006867
22.5	0.78	0.005601
23	0.76	0.002347
23.5	0.68	0.004514
24	0.81	-0.00253
24.5	0.78	0.010838
25	0.72	0.009393
25.5	0.67	0.006867
26	0.78	0.005058
26.5	0.72	-0.00325
27	0.76	0.007948
27.5	0.8	-0.00199
28	0.82	0.011017
28.5	0.78	0.005422
29	0.79	-0.00036
29.5	0.78	0.008671
30	0.79	0.008671
