# Supplementary material for: Two forms of Opa1 cooperate to complete fusion of the mitochondrial inner-membrane
Source: eLife. 2020 Jan 10;9:e50973. doi: 10.7554/eLife.50973 (PMC7299343; doi:10.7554/eLife.50973)
Supplement: Figure 5—figure supplement 1—source data 1. [file elife-50973-fig5-figsupp1-data1.zip › Figure 5-fig sup 1-source data1/Figure 5-fig sup 1Biii-source data.csv]

time	control	heterotypic hemifusion
0	1	1.469588
0.5	0.92	1.38625
1	1.03	0.625837
1.5	0.96	1.209163
2	0.98	1.302913
2.5	1.02	0.896663
3	1.01	1.07375
3.5	0.88	1.021663
4	1.11	1.063338
4.5	0.97	0.834163
5	0.91	0.907087
5.5	0.91	1.177913
6	0.88	1.115413
6.5	0.85	1.052913
7	1	1.177913
7.5	0.86	1.032088
8	0.99	0.646663
8.5	0.97	0.969587
9	0.84	0.82375
9.5	0.87	0.76125
10	0.86	0.990413
10.5	0.88	1.0425
11	0.84	0.855
11.5	0.83	0.844587
12	0.92	0.740413
12.5	0.79	0.740413
13	0.81	0.98
13.5	0.87	0.834163
14	0.88	0.688337
14.5	0.94	0.82375
15	0.94	0.927913
15.5	0.78	0.938337
16	0.87	0.63625
16.5	0.79	0.938337
17	0.8	0.69875
17.5	0.84	0.76125
18	0.81	0.98
18.5	0.81	0.927913
19	0.82	0.834163
19.5	0.83	1.021663
20	0.78	0.594587
20.5	0.77	1.01125
21	0.83	0.813337
21.5	0.77	1.01125
22	0.82	0.57375
22.5	0.78	0.605
23	0.76	0.865413
23.5	0.68	0.740413
24	0.81	0.938337
24.5	0.78	0.615413
25	0.72	0.896663
25.5	0.67	0.69875
26	0.78	0.896663
26.5	0.72	0.375837
27	0.76	0.6675
27.5	0.8	0.532087
28	0.82	0.105
28.5	0.78	-0.06166
29	0.79	-0.04084
29.5	0.78	-0.02
30	0.79	-0.05125
		-0.13459
		-0.05125
