# Supplementary material for: Two forms of Opa1 cooperate to complete fusion of the mitochondrial inner-membrane
Source: eLife. 2020 Jan 10;9:e50973. doi: 10.7554/eLife.50973 (PMC7299343; doi:10.7554/eLife.50973)
Supplement: Figure 5—figure supplement 1—source data 1. [file elife-50973-fig5-figsupp1-data1.zip › Figure 5-fig sup 1-source data1/Figure 5-fig sup 1Bii-source data.csv]

time	control	heterotypic hemifusion
0	1	1.00013
0.5	0.92	0.775644
1	1.03	0.887888
1.5	0.96	0.825961
2	0.98	0.872406
2.5	1.02	0.918853
3	1.01	1.015612
3.5	0.88	1.096893
4	1.11	0.90724
4.5	0.97	0.891759
5	0.91	0.787254
5.5	0.91	0.872406
6	0.88	0.891759
6.5	0.85	0.748551
7	1	0.756291
7.5	0.86	0.922722
8	0.99	0.705975
8.5	0.97	1.004001
9	0.84	0.872406
9.5	0.87	0.930464
10	0.86	0.814349
10.5	0.88	1.011743
11	0.84	0.922722
11.5	0.83	0.942075
12	0.92	0.884017
12.5	0.79	0.686623
13	0.81	0.756291
13.5	0.87	0.949816
14	0.88	0.802736
14.5	0.94	0.74468
15	0.94	0.771773
15.5	0.78	0.996261
16	0.87	0.705975
16.5	0.79	0.733069
17	0.8	0.531804
17.5	0.84	0.040253
18	0.81	0.229907
18.5	0.81	0.195071
19	0.82	-0.02554
19.5	0.83	0.001548
20	0.78	-0.13392
20.5	0.77	0.044124
21	0.83	0.144757
21.5	0.77	0.195071
22	0.82	0.179589
22.5	0.78	0.09831
23	0.76	-0.03716
23.5	0.68	0.082829
24	0.81	-0.06038
24.5	0.78	0.10605
25	0.72	-0.01393
25.5	0.67	0.125403
26	0.78	-0.04877
26.5	0.72	0.102181
27	0.76	0.009289
27.5	0.8	0.218295
28	0.82	0.001548
28.5	0.78	0.152497
29	0.79	0.140886
29.5	0.78	0.082829
30	0.79
