# Supplementary material for: Two forms of Opa1 cooperate to complete fusion of the mitochondrial inner-membrane
Source: eLife. 2020 Jan 10;9:e50973. doi: 10.7554/eLife.50973 (PMC7299343; doi:10.7554/eLife.50973)
Supplement: Figure 5—figure supplement 1—source data 1. [file elife-50973-fig5-figsupp1-data1.zip › Figure 5-fig sup 1-source data1/Figure 5-fig sup 1Aii-source data.csv]

time	control	homotypic hemifusion
0	1	0.994206061
0.5	0.92	0.955881818
1	1.03	0.78565
1.5	0.96	0.802584848
2	0.98	0.233066667
2.5	1.02	0.220142424
3	1.01	0.25534697
3.5	0.88	0.171568182
4	1.11	0.216131818
4.5	0.97	0.192068182
5	0.91	0.390819697
5.5	0.91	0.221925758
6	0.88	0.138145455
6.5	0.85	0.111854545
7	1	0.122993939
7.5	0.86	0.199198485
8	0.99	0.292334848
8.5	0.97	0.177362121
9	0.84	0.171122727
9.5	0.87	0.236630303
10	0.86	0.165775758
10.5	0.88	0.132798485
11	0.84	0.162656061
11.5	0.83	0.089572727
12	0.92	0.196078788
12.5	0.79	0.163992424
13	0.81	0.169786364
13.5	0.87	0.137254545
14	0.88	0.069518182
14.5	0.94	0.117201515
15	0.94	0.069072727
15.5	0.78	0.036987879
16	0.87	0.088680303
16.5	0.79	0.012922727
17	0.8	0.099375758
17.5	0.84	0.067290909
18	0.81	0.092690909
18.5	0.81	0.13235303
19	0.82	0.109180303
19.5	0.83	0.060160606
20	0.78	-0.082887879
20.5	0.77	-0.009357576
21	0.83	-0.065507576
21.5	0.77	-0.03609697
22	0.82	-0.056595455
22.5	0.78	0.002228788
23	0.76	-0.046345455
23.5	0.68	-0.065062121
24	0.81	-0.043225758
24.5	0.78	-0.019162121
25	0.72	-0.013815152
25.5	0.67	-0.038324242
26	0.78	-0.133243939
26.5	0.72	-0.07620303
27	0.76	-0.074866667
27.5	0.8	-0.083333333
28	0.82	-0.092690909
28.5	0.78	-0.034313636
29	0.79	-0.052139394
29.5	0.78	-0.036542424
30	0.79	-0.024063636
		-0.005793939
		0.233512121
		0.11764697
		0.019162121
		-0.052584848
		-0.040998485
		-0.042780303
		-0.024063636
		0.046790909
		0.023172727
		-0.006239394
		0.085115152
		-0.062834848
		-0.140819697
		-0.135472727
