# Supplementary material for: Two forms of Opa1 cooperate to complete fusion of the mitochondrial inner-membrane
Source: eLife. 2020 Jan 10;9:e50973. doi: 10.7554/eLife.50973 (PMC7299343; doi:10.7554/eLife.50973)
Supplement: Figure 5—figure supplement 1—source data 1. [file elife-50973-fig5-figsupp1-data1.zip › Figure 5-fig sup 1-source data1/Figure 5-fig sup 1Ai-source data.csv]

time	control	homotypic hemifusion
0	1	0.450057
0.5	0.92	0.411895
1	1.03	0.312008
1.5	0.96	1
2	0.98	0.988776
2.5	1.02	0.982044
3	1.01	0.901236
3.5	0.88	0.921438
4	1.11	0.153762
4.5	0.97	0.166105
5	0.91	0.182941
5.5	0.91	0.157127
6	0.88	0.142537
6.5	0.85	0.175083
7	1	0.105499
7.5	0.86	0.107745
8	0.99	0.135802
8.5	0.97	0.023568
9	0.84	0.149269
9.5	0.87	0.080808
10	0.86	0.060606
10.5	0.88	0.105499
11	0.84	0.084174
11.5	0.83	0.067341
12	0.92	0.046016
12.5	0.79	0.047139
13	0.81	0.156004
13.5	0.87	0.05724
14	0.88	0.094275
14.5	0.94	0.093156
15	0.94	0.089786
15.5	0.78	0.053871
16	0.87	0.056117
16.5	0.79	0.131313
17	0.8	0.079685
17.5	0.84	0.080808
18	0.81	0.05836
18.5	0.81	0.05724
19	0.82	0.061729
19.5	0.83	0.019079
20	0.78	-0.01684
20.5	0.77	-0.01122
21	0.83	0.017956
21.5	0.77	-0.01684
22	0.82	0.069584
22.5	0.78	-0.02581
23	0.76	0.021325
23.5	0.68	-0.00337
24	0.81	-0.0202
24.5	0.78	0.066218
25	0.72	0.054994
25.5	0.67	0.039281
26	0.78	-0.00337
26.5	0.72	0.076319
27	0.76	0.023568
27.5	0.8	0.039281
28	0.82	0.008978
28.5	0.78	0.034792
29	0.79	-0.00785
29.5	0.78	0.002246
30	0.79	0.01323
