# Supplementary material for: Two forms of Opa1 cooperate to complete fusion of the mitochondrial inner-membrane
Source: eLife. 2020 Jan 10;9:e50973. doi: 10.7554/eLife.50973 (PMC7299343; doi:10.7554/eLife.50973)
Supplement: Figure 6—source data 1. [file elife-50973-fig6-data1.zip]

Archive with 16 entries (13 files):
- Figure 6-source data1/
- Figure 6-source data1/Figure 6C-source data.csv
- __MACOSX/
- __MACOSX/Figure 6-source data1/
- __MACOSX/Figure 6-source data1/._Figure 6C-source data.csv
- Figure 6-source data1/Figure 6E lOpa1 FUSION KINETICS-source data.csv
- __MACOSX/Figure 6-source data1/._Figure 6E lOpa1 FUSION KINETICS-source data.csv
- Figure 6-source data1/Figure 6B particle counts-source data.txt
- __MACOSX/Figure 6-source data1/._Figure 6B particle counts-source data.txt
- Figure 6-source data1/Figure 6A-source data.txt
- __MACOSX/Figure 6-source data1/._Figure 6A-source data.txt
- Figure 6-source data1/Figure 6B s-Opa1 l-Opa1 fusion ratio-source data.csv
- __MACOSX/Figure 6-source data1/._Figure 6B s-Opa1 l-Opa1 fusion ratio-source data.csv
- Figure 6-source data1/Figure 6G sopa1 lopa1 fusion kinetics-source data.csv
- __MACOSX/Figure 6-source data1/._Figure 6G sopa1 lopa1 fusion kinetics-source data.csv
- __MACOSX/._Figure 6-source data1
