# Supplementary material for: Two forms of Opa1 cooperate to complete fusion of the mitochondrial inner-membrane
Source: eLife. 2020 Jan 10;9:e50973. doi: 10.7554/eLife.50973 (PMC7299343; doi:10.7554/eLife.50973)
Supplement: Figure 6—source data 1. [file elife-50973-fig6-data1.zip › Figure 6-source data1/Figure 6C-source data.csv]

l-Opa1 only	l-OPA1= s-OPA1
24	5
27	1
16	2.5
16	1
17	4.5
21.5	4.5
22.5	3
19	1.5
18	0.5
22	1
	1.5
	4.5
	0.5
	0.5
	1
	1.5
	1
	2.5
	3.5
	1.5
