# Supplementary material for: Two forms of Opa1 cooperate to complete fusion of the mitochondrial inner-membrane
Source: eLife. 2020 Jan 10;9:e50973. doi: 10.7554/eLife.50973 (PMC7299343; doi:10.7554/eLife.50973)
Supplement: Figure 6—source data 1. [file elife-50973-fig6-data1.zip › Figure 6-source data1/Figure 6E lOpa1 FUSION KINETICS-source data.csv]

time(s)	TexasRed	Calcein
0	0.885	0.21
1	0.903	0.34
2	0.8703	0.33
3	0.8603	0.34
4	0.8464	0.35
5	0.915	0.37
6	0.911	0.34
7	0.879	0.33
8	0.845	0.35
9	0.8833	0.33
10	0.902	0.37
11	0.922	0.36
12	0.902	0.32
13	0.984	0.41
14	1.004	0.33
15	0.976	0.35
16	0.2979	0.4
17	0.1364	1.11
18	0.0636	0.07
19	0.1564	0.03
20	0.1168	0.01
22	0.1481	0.01
23	0.0864	0.02
24	0.1061	0.03
25	0.0791	0.01
26	0.0509	0.02
27	0.0279	0.03
