# Supplementary material for: Two forms of Opa1 cooperate to complete fusion of the mitochondrial inner-membrane
Source: eLife. 2020 Jan 10;9:e50973. doi: 10.7554/eLife.50973 (PMC7299343; doi:10.7554/eLife.50973)
Supplement: Figure 6—source data 1. [file elife-50973-fig6-data1.zip › Figure 6-source data1/Figure 6B particle counts-source data.txt]

	bilayer number	0	0	0	0.2	0.2	0.2	0.4	0.4	0.4	0.6	0.6	0.6	0.8	0.8	0.8	1	1	1	2	2	2	3	3	3	4	4	4	5	5	5
	1	98	24	10	85	24	15	101	32	32	86	38	34	122	78	78	177	162	162	50	32	23	66	30	11	77	17	7	60	3	4
	2	55	10	5	77	25	12	72	23	23	88	39	29	50	32	32	54	29	43	47	21	16	30	9	5	40	6	5	19	0	0
	3	87	9	9	104	21	21	95	28	29	138	65	54	52	30	34	112	74	81	101	46	31	78	25	10	65	6	4	72	0	0
	4	60	16	6	161	33	34	128	40	40	80	31	35	79	41	49	53	45	42	32	16	9	86	18	17	82	4	5	24	0	0
	5																24		20
	6																32		26
ratio		10.2			17.6			31.6			39.5			63.93			91.52			46			16.67			9.091			6.06
		9.09			15.58			30.6			32.9			64			79.62			34			16.67			12.5			0
		10.3			20.1			30.5			46.37			65.38			72.32			30.69			12.8			6.1			0
		10			21.11			31.25			43.1			62.02			79.24			28			19.76			6.09			0
