# Supplementary material for: Two forms of Opa1 cooperate to complete fusion of the mitochondrial inner-membrane
Source: eLife. 2020 Jan 10;9:e50973. doi: 10.7554/eLife.50973 (PMC7299343; doi:10.7554/eLife.50973)
Supplement: Figure 6—source data 1. [file elife-50973-fig6-data1.zip › Figure 6-source data1/Figure 6A-source data.txt]

	hemifusion	hemifusion	hemifusion	hemifusion	hemifusion	content release	content release	content release	content release	content release
homotypic l-Opa1	24.48	18.2	6.8	26.67	15.6	10.2	9.09	5.74	6.7	10
heterotypic l-Opa1	0	1.2269939	0.5714268	10.169	6	0	0	0	0	0
s-Opa1	0	0	0	0	0	0	0	0	0	0
