# Supplementary material for: Two forms of Opa1 cooperate to complete fusion of the mitochondrial inner-membrane
Source: eLife. 2020 Jan 10;9:e50973. doi: 10.7554/eLife.50973 (PMC7299343; doi:10.7554/eLife.50973)
Supplement: Figure 6—source data 1. [file elife-50973-fig6-data1.zip › Figure 6-source data1/Figure 6B s-Opa1 l-Opa1 fusion ratio-source data.csv]

s:l OPA1 ratio
0	9.89	0.32	4
0.2	18.5	0.9	4
0.4	30.9	3	4
0.6	40.46	5	4
0.8	63.83	2	4
1	80.67	5.12	6
2	34.67	10	4
3	16.47	3	4
4	8.445	1.5	4
5	1.2	1.2	4
