# Supplementary material for: Two forms of Opa1 cooperate to complete fusion of the mitochondrial inner-membrane
Source: eLife. 2020 Jan 10;9:e50973. doi: 10.7554/eLife.50973 (PMC7299343; doi:10.7554/eLife.50973)
Supplement: Figure 6—source data 1. [file elife-50973-fig6-data1.zip › Figure 6-source data1/Figure 6G sopa1 lopa1 fusion kinetics-source data.csv]

time(s)	normalized intensity	normalized intensity
0	0.866912	0.677983
1	1	0.736807
2	0.907697	0.722689
3	0.895431	0.748908
4	0.208525	1
5	0.11245	0.067227
6	0.042932	0
7	0.073597	0
8	0.091996	0
9	0.153327	0
10	0.183993	0
11	0	0
12	0.030665	0
13	0	0
