# Supplementary material for: Two forms of Opa1 cooperate to complete fusion of the mitochondrial inner-membrane
Source: eLife. 2020 Jan 10;9:e50973. doi: 10.7554/eLife.50973 (PMC7299343; doi:10.7554/eLife.50973)
Supplement: Figure 6—figure supplement 1—source data 1. [file elife-50973-fig6-figsupp1-data1.zip › Figure 6-fig sup 1-source data1/Figure 6-fig sup 1Ai-source data .csv]

Time(s)	TexasRed	Calcein
0	1.003745	0.123931
0.5	0.816977	1.014529
1	0.666845	-0.08718
1.5	0.55575	-0.10855
2	0.440373	-0.05256
2.5	0.343182	-0.13248
3	0.278073	-0.0265
3.5	0.239841	0.014529
4	0.208291	-0.05897
5	0.184891	0.003847
5.5	0.170991	0
6	0.140373	0.014958
6.5	0.167514	-0.01667
7	0.145323	-0.03761
7.5	0.139436	-0.01752
8	0.11925	-0.0235
9	0.119518	-0.04145
10	0.115509	-0.02692
10.5	0.105345	0.015811
11	0.089436	0.036751
11.5	0.093182	0.017522
12	0.077405	-0.0094
12.5	0.082086	0.070513
13	0.074868	-0.0188
14	0.081818	0.026922
15	0.068582	0.010256
15.5	0.070455	0.023078
16	0.070586	-0.00342
16.5	0.051205	0.015384
17	0.053877	-0.01581
17.5	0.05	0.059829
18	0.044118	0.067522
18.5	0.047595	-0.01923
19	0.051736	-0.03462
19.5	0.048395	0.045727
20	0.038905	-0.04188
21	0.035827	0.022222
22	0.023664	-0.03932
23	0.034223	-0.04573
24	0.022459	-0.03462
25	0.028877	-0.02137
26	0.029814	0.00812
27	0.028609	-0.04444
28	0.026736	-0.0359
29	0.035695	-0.04274
30	0.020455	-0.01496
	0.022595	-0.00897
	0.014436	-0.04487
	0.020586	-0.0265
	0.009223	-0.02607
	0.0131	-0.02436
	0.023264	-0.03419
	0.013905	0.035471
	0.011232	-0.03803
	0.014305	-0.10855
	0.009627	-0.06026
	-0.00267	-0.07008
	0.013368	-0.01795
	0.001205	-0.01111
	0.008691	0.009402
	0.002273	0.008973
		0.02564
		-0.03974
		0.02564
		-0.00769
		0.042307
		0.061967
		0.013676
		-0.00855
		-0.0218
		-0.04658
		-0.07607
		-0.06197
		-0.00684
		0.026922
		0.023078
		-0.0406
		0.013676
		-0.00598
		-0.0406
