# Supplementary material for: Two forms of Opa1 cooperate to complete fusion of the mitochondrial inner-membrane
Source: eLife. 2020 Jan 10;9:e50973. doi: 10.7554/eLife.50973 (PMC7299343; doi:10.7554/eLife.50973)
Supplement: Figure 6—figure supplement 1—source data 1. [file elife-50973-fig6-figsupp1-data1.zip › Figure 6-fig sup 1-source data1/Figure 6-fig sup 1Biii-source data.csv]

Time(s)	TexasRed	Calcein
0	1.000335	0.0938379
0.5	0.967442	1
1	0.937954	0.943029
1.5	0.906199	0.953495
2	0.869905	0.772125
2.5	0.192808	0.085011
3	0.188273	0.039667
3.5	0.141772	0.038506
4	0.150845	0.025715
5	0.188273	0.040831
5.5	0.125892	0.038506
6	0.139501	0.045482
6.5	0.089598	0.030366
7	0.149712	0.035016
7.5	0.081658	0.032695
8	0.086197	0.053618
8.5	0.116819	0.033856
9	0.087331	0.035016
9.5	0.114551	0.040831
10	0.069183	0.043157
10.5	0.070317	0.003627
11	0.089598	0.030366
11.5	0.07599	-0.00684
12	0.229102	0.017579
12.5	0.099805	0.029205
13	0.132698	0.046646
13.5	0.077123	-0.03125
14	0.053308	0.021065
14.5	0.097538	-0.01497
15	0.064649	0.032695
15.5	0.14744	0.043157
16	0.117952	0.024555
16.5	0.097538	0.032695
17	0.09527	0.028044
17.5	0.027221	0.019904
18	0.107745	0.046646
18.5	0.061244	0.044317
19	0.053308	0.038506
19.5	0.027221	-0.01149
20	0.006806	0.028044
20.5	0.001134	0.008278
21	0.106611	-0.00219
21.5	0.038562	-0.01963
22	0.034027	0.047807
22.5	0.013608	-0.02195
23	0.027221	-0.0359
23.5	0.069183	-0.02544
24	0.074856	-0.03474
24.5	0.053308	0.012928
25	-0.00453	-0.01963
25.5	0.149712	-0.03241
26	0.018147	0.018743
26.5	0.078257	0.036181
27	0.053308	-0.00219
27.5	0.07599	0.001302
28	0.029488	0.036181
28.5	0.034027	0.039667
29	0.010375	0.090823
29.5	0.011703	0.047807
30	0.039115	0.0792
