# Supplementary material for: Two forms of Opa1 cooperate to complete fusion of the mitochondrial inner-membrane
Source: eLife. 2020 Jan 10;9:e50973. doi: 10.7554/eLife.50973 (PMC7299343; doi:10.7554/eLife.50973)
Supplement: Figure 6—figure supplement 1—source data 1. [file elife-50973-fig6-figsupp1-data1.zip › Figure 6-fig sup 1-source data1/Figure 6-fig sup 1Bii-source data.csv]

Time(s)	TexasRed	Calcein
0	1.015647	0.123931
0.5	0.832861	1.014529
1	0.066145	-0.08718
1.5	-0.01494	-0.10855
2	-0.05121	-0.05256
2.5	0.061876	-0.13248
3	0.105974	-0.0265
3.5	-0.01067	0.014529
4	0.000711	-0.05897
5	0.008534	0.003847
5.5	0.088905	0
6	0.044097	0.014958
6.5	0.088905	-0.01667
7	0.030584	-0.03761
7.5	0.120911	-0.01752
8	0.125889	-0.0235
9	0.177097	-0.04145
10	0.117355	-0.02692
10.5	0.100284	0.015811
11	0.104553	0.036751
11.5	0.1202	0.017522
12	0.157184	-0.0094
12.5	0.139403	0.070513
13	0.144382	-0.0188
14	0.121621	0.026922
15	0.147226	0.010256
15.5	0.14865	0.023078
16	0.46515	-0.00342
16.5	0.27525	0.015384
17	0.121621	-0.01581
17.5	-0.05619	0.059829
18	0.172124	0.067522
18.5	0.14225	-0.01923
19	0.112376	-0.03462
19.5	0.082503	0.045727
20	0.044808	-0.04188
21	0.058321	0.022222
22	0.075392	-0.03932
23	0.086061	-0.04573
24	0.051211	-0.03462
25	0.000711	-0.02137
26	0	0.00812
27	-0.03129	-0.04444
28	0.037695	-0.0359
29	0.058321	-0.04274
30	0.112376	-0.01496
	0.107397	-0.00897
	0.035561	-0.04487
	0.061876	-0.0265
	0.137268	-0.02607
	0.137268	-0.02436
	0.121621	-0.03419
	0.051921	0.035471
	-0.07326	-0.03803
	0.068279	-0.10855
	0.021337	-0.06026
	0.09175	-0.07008
	0.025605	-0.01795
	0.068989	-0.01111
	0.036274	0.009402
	0.040539	0.008973
	-0.00996	0.02564
	0.1202	-0.03974
	0.017071	0.02564
	0.015647	-0.00769
	0.017071	0.042307
	0.004268	0.061967
	0.052632	0.013676
	-0.06543	-0.00855
	-0.00711	-0.0218
	-0.02134	-0.04658
	-0.03841	-0.07607
	0.065434	-0.06197
	-0.0697	-0.00684
	0.037695	0.026922
	0.018492	0.023078
	0.035561	-0.0406
	0.030584	0.013676
	0.032716	-0.00598
	0.077526	-0.0406
