# Supplementary material for: Two forms of Opa1 cooperate to complete fusion of the mitochondrial inner-membrane
Source: eLife. 2020 Jan 10;9:e50973. doi: 10.7554/eLife.50973 (PMC7299343; doi:10.7554/eLife.50973)
Supplement: Figure 6—figure supplement 1—source data 1. [file elife-50973-fig6-figsupp1-data1.zip › Figure 6-fig sup 1-source data1/Figure 6-fig sup 1Aii-source data.csv]

Time(s)	TexasRed	Calcein
0	0.94848	0.578041
0.5	0.997128	0.4295
1	0.965203	0.329214
1.5	0.980575	0.295116
2	0.95625	0.329081
2.5	0.976013	0.351416
3	0.957263	0.29353
3.5	0.942568	0.360108
4	0.990033	0.337605
5	0.963345	0.2969
5.5	0.948818	0.307673
6	0.977028	0.319962
6.5	0.95608	0.406265
7	0.994595	0.370846
7.5	0.977195	0.367938
8	0.958953	0.297957
8.5	0.944763	0.276086
9	0.855743	0.954205
9.5	0.096452	0.896914
10	0.083107	0.906627
10.5	0.082433	0.926849
11	0.056758	0.958238
11.5	0.038175	1.009978
12	0.04392	0.508227
12.5	0.055067	0.263397
13	0.020607	0.196259
13.5	0.032095	0.233795
14	0.034627	0.165268
14.5	0.206925	0.002511
15	0.150675	0.002511
15.5	0.10608	0.026168
16	0.102873	-0.01031
16.5	0.102533	0.014735
17	0.088853	0.076522
17.5	0.077365	0.032249
18	0.049325	-0.00304
18.5	0.075508	-0.00793
19	0.04527	-0.00654
19.5	0.055913	-0.01189
20	0.042738	0.009911
20.5	0.038175	-0.01745
21	0.023817	-0.03245
21.5	0.04223	0.001057
22	0.020103	-0.02148
22.5	0.013008	-0.08749
23	0.020778	-0.07685
23.5	0.03598	-0.04322
24	0.028718	-0.03099
24.5	0.029393	0.035619
25	0.030405	0.013281
25.5	0.015877	0.031984
26	0.004222	0.017578
26.5	0.00642	-0.0189
27	-0.00439	-0.04712
27.5	0.029222	0.008259
28	0.036147	0.045132
28.5	0.02804	0.081346
29	0.014528	-0.00443
29.5	0.021282	0.021476
30	0.046452	0.007865
