# Supplementary material for: Two forms of Opa1 cooperate to complete fusion of the mitochondrial inner-membrane
Source: eLife. 2020 Jan 10;9:e50973. doi: 10.7554/eLife.50973 (PMC7299343; doi:10.7554/eLife.50973)
Supplement: Figure 6—figure supplement 1—source data 1. [file elife-50973-fig6-figsupp1-data1.zip › Figure 6-fig sup 1-source data1/Figure 6-fig sup 1Aiii -source data.csv]

Time(s)	TexasRed	Calcein
0	0.15138	0.535653
0.5	0.960462	0.53699
1	0.972253	0.495158
1.5	0.947455	0.500614
2	0.971561	0.506624
2.5	1	0.485149
3	0.93983	0.498614
3.5	0.966011	0.475139
4	0.969827	0.49805
5	0.947804	0.489376
5.5	0.966878	0.453891
6	0.906707	0.428861
6.5	0.921965	0.448772
7	0.849137	0.431752
7.5	0.904799	0.447653
8	0.900983	0.433752
8.5	0.932714	0.431416
9	0.930639	1.000446
9.5	0.299461	0.067525
10	0.117217	0.052178
10.5	0.071095	0.060069
11	0.068145	0.055069
11.5	0.052196	0.048059
12	0.079594	0.046277
12.5	0.062945	0.040158
13	0.06797	0.036267
13.5	0.042481	0.039822
14	0.063287	0.027594
14.5	0.000175	0.036267
15	-0.02931	0.027149
15.5	-0.00884	0.023248
16	-0.01872	0.033149
16.5	0.001041	0.023366
17	0.0052	0.023802
17.5	0.002258	0.020911
18	0.01474	0.020356
18.5	-0.00156	0.034149
19	-0.01179	0.15604
19.5	-0.01041	0.19495
20	-0.00156	0.163871
20.5	-0.0189	0.15897
21	-0.02133	0.134832
21.5	-0.01474	0.13005
22	-0.00884	0.102683
22.5	-0.02272	0.083099
23	-0.03312	0.092337
23.5	-0.03988	0.07798
24	0.00035	0.07298
24.5	0.029481	0.084327
25	0.02254	0.071644
25.5	0.019423	0.04005
26	0.001384	0.023921
26.5	-0.01647	0.018911
27	-0.02913	0.021356
27.5	-0.0248	0.014574
28	0.003124	0.007347
28.5	0.019074	0.010238
29	-0.02323	-0.00267
29.5	0.026873	0.012129
30	0.022198	0.002337
