# Supplementary material for: Two forms of Opa1 cooperate to complete fusion of the mitochondrial inner-membrane
Source: eLife. 2020 Jan 10;9:e50973. doi: 10.7554/eLife.50973 (PMC7299343; doi:10.7554/eLife.50973)
Supplement: Figure 6—figure supplement 1—source data 1. [file elife-50973-fig6-figsupp1-data1.zip › Figure 6-fig sup 1-source data1/Figure 6-fig sup 1Bi-source data.csv]

Time(s)	TexasRed	Calcein
0	1.002053	0.497664
0.5	1.11225	0.486925
1	0.951474	0.412363
1.5	1.094158	0.61161
2	1.006171	0.515568
2.5	0.943263	0.496418
3	0.949842	0.484432
3.5	0.707645	1.000932
4	0.241776	0.591534
5	0.131579	0.3585
5.5	0.195724	0.245952
6	0.083882	0.203925
6.5	0.037	0.186336
7	-0.00411	0.192404
7.5	0.034947	0.187425
8	0.007816	0.167966
9	0.023842	0.150993
10	0.019737	0.167342
10.5	0.011513	0.155979
11	0.059211	0.154733
11.5	0.010684	0.138699
12	0.076895	0.13963
12.5	0.062092	0.133719
13	0.099921	0.144459
14	0.002474	0.125158
15	-0.00329	0.129356
15.5	-0.03084	0.113479
16	-0.00453	0.113322
16.5	0.030013	0.094644
17	-0.08593	0.080479
17.5	-0.06086	0.097137
18	-0.07607	0.083904
18.5	-0.0255	0.078767
19	-0.06332	0.070205
19.5	-0.08347	0.050438
20	-0.0185	0.060863
21	-0.02138	0.054014
22	-0.10033	0.052616
23	-0.04153	0.047164
24	-0.11266	0.047322
25	-0.13775	0.056973
26	-0.15255	0.038295
27	-0.07525	0.035493
28	-0.09292	0.059466
29	-0.08963	0.023664
30	0.142684	0.030199
